# Supplementary material for: Associations between Serum Mineral Nutrients, Gut Microbiota, and Risk of Neurological, Psychiatric, and Metabolic Diseases: A Comprehensive Mendelian Randomization Study
Source: Nutrients. 2024 Jan 12;16(2):244. doi: 10.3390/nu16020244 (PMC10818407; doi:10.3390/nu16020244)
Supplement: Supplementary file 1 [file nutrients-16-00244-s001.zip]

Archive with 2 entries (2 files):
- Additional File S1.xlsx
- Additional File S2.pdf
