# Supplementary material for: Associations between Serum Mineral Nutrients, Gut Microbiota, and Risk of Neurological, Psychiatric, and Metabolic Diseases: A Comprehensive Mendelian Randomization Study
Source: Nutrients. 2024 Jan 12;16(2):244. doi: 10.3390/nu16020244 (PMC10818407; doi:10.3390/nu16020244)
Supplement: Supplementary file 1 [file nutrients-16-00244-s001.zip › Additional File S1.xlsx]

## Sheet: Directory
Additional File S1
Table S1. Summary information of gut microbiota for SNPs (p <5.0×10-6)
Table S2. Summary information of serum mineral nutrients for SNPs (p <5.0×10-8)
Table S3. Instrumental variables used in MR analysis of the associations between Mineral nutrients and Diseases (MR PIVW < 0.05)
Table S4. Instrumental variables used in MR analysis of the associations between Gut microbiota and Diseases (MR PIVW < 0.05)
Table S5. Instrumental variables used in MR analysis of the associations between Mineral nutrients and Gut microbiota (MR PIVW < 0.05)
Table S6. Full result of MR estimates for the associations between Mineral nutrients and Diseases
Table S7. Full result of MR estimates for the associations between Gut microbiota and Diseases
Table S8. Full result of MR estimates for the associations between Mineral nutrients and Gut microbiota
Table S9. The heterogeneity of Mineral nutrients instrumental variables on Diseases
Table S10. The heterogeneity of Gut microbiota instrumental variables on Diseases
Table S11. The heterogeneity of Mineral nutrients instrumental variables on Gut microbiota
Table S12. Directional horizontal pleiotropy assessed by intercept term in MR Egger regression of the association between Mineral nutrients and Diseases
Table S13. Directional horizontal pleiotropy assessed by intercept term in MR Egger regression of the association between Gut microbiota and Diseases
Table S14. Directional horizontal pleiotropy assessed by intercept term in MR Egger regression of the association between Mineral nutrients and Gut microbiota
Table S15. MR-PRESSO analysis for the associations between Mineral nutrients and Diseases
Table S16. MR-PRESSO analysis for the associations between Gut microbiota and Diseases
Table S17. MR-PRESSO analysis for the associations between Mineral nutrients and Gut microbiota

## Sheet: Table S1
Summary information of gut microbiota for SNPs (p <5.0×10-6) (Feature: Taxa level of gut microbiome, Taxa: The bacterial taxonomy, SNP: rs ID, EAF: The effect allele frequency, Beta : Estimate coefficient , SE: Standard error of coefficient estimate, P-value: The P-value for the SNP’s association with the exposure data, N: Sample size, R²: the proportion of exposure variance explained by genetic …
Feature	Taxa	chr	bp	SNP	other_allele	effect_allele	EAF	Beta	SE	P-value	N	Ncohorts	R²	F statistic
phylum	phylum.Actinobacteria.id.400	2	135837906	rs7570971	C	A	0.5099	0.086653	0.0113623	1.41347e-14	17782	23	0.00492504	88.0005
phylum	phylum.Actinobacteria.id.400	2	136616754	rs182549	T	C	0.4911	0.0846375	0.0114864	1.12717e-13	17990	24	0.00481601	87.0496
phylum	phylum.Actinobacteria.id.400	2	136707982	rs6754311	T	C	0.4891	0.0845059	0.0114681	1.24242e-13	17988	24	0.0048242	87.1887
phylum	phylum.Actinobacteria.id.400	2	136608646	rs4988235	A	G	0.492	0.084524	0.0114729	1.12221e-13	17990	24	0.00482164	87.1519
phylum	phylum.Actinobacteria.id.400	2	135954797	rs1375131	T	C	0.5109	0.0815446	0.0113416	4.15789e-13	17988	24	0.00487775	88.1612
phylum	phylum.Actinobacteria.id.400	2	135907088	rs6730157	A	G	0.5099	0.0812466	0.01134	4.54079e-13	17990	24	0.0048779	88.1738
phylum	phylum.Actinobacteria.id.400	2	136413650	rs36084664	A	G	0.2097	-0.0842854	0.0123036	3.87654e-13	16862	21	0.004797	81.2673
phylum	phylum.Actinobacteria.id.400	2	136381348	rs12465802	G	A	0.507	0.0800461	0.0114197	1.36717e-12	17990	24	0.00484402	87.5584
phylum	phylum.Actinobacteria.id.400	2	136740900	rs687670	T	C	0.4145	0.0828668	0.0117031	3.02007e-12	17990	24	0.00472725	85.4377
phylum	phylum.Actinobacteria.id.400	2	136043944	rs13023281	T	C	0.2078	-0.0809213	0.0122152	2.6067e-12	16862	21	0.00483157	81.8557
phylum	phylum.Actinobacteria.id.400	2	136407479	rs1446585	A	G	0.4612	0.0795603	0.0115703	8.21936e-12	17782	23	0.00483692	86.4185
phylum	phylum.Actinobacteria.id.400	2	136721995	rs13404551	T	C	0.4155	0.0810598	0.0116926	1.04967e-11	17986	24	0.00473255	85.5149
phylum	phylum.Actinobacteria.id.400	2	136685228	rs309160	C	T	0.4145	0.0805245	0.0117015	1.39974e-11	17990	24	0.00472793	85.45
phylum	phylum.Actinobacteria.id.400	2	136658345	rs218174	A	G	0.4145	0.0798442	0.0117079	2.21223e-11	17988	24	0.00472585	85.4028
phylum	phylum.Actinobacteria.id.400	2	136670298	rs309168	C	T	0.4145	0.079536	0.0117035	2.55186e-11	17990	24	0.00472709	85.4348
phylum	phylum.Actinobacteria.id.400	2	136638216	rs632632	T	C	0.4175	0.0796483	0.0117045	2.49442e-11	17989	24	0.00472695	85.4275
phylum	phylum.Actinobacteria.id.400	2	136614255	rs309180	A	G	0.4165	0.0793941	0.0117138	2.84883e-11	17990	24	0.00472296	85.3597
phylum	phylum.Actinobacteria.id.400	2	136643555	rs309125	C	T	0.4155	0.078445	0.011707	4.70004e-11	17989	24	0.00472598	85.4098
phylum	phylum.Actinobacteria.id.400	2	136622046	rs4988183	T	C	0.3807	0.0791617	0.0119578	1.10329e-10	17989	24	0.00462732	83.6185
phylum	phylum.Actinobacteria.id.400	2	136608231	rs4954490	A	G	0.4105	0.0768329	0.0117788	1.74184e-10	17983	24	0.00469885	84.889
phylum	phylum.Actinobacteria.id.400	2	136721603	rs12615624	A	G	0.3837	0.0777581	0.0118761	1.84189e-10	17990	24	0.00465873	84.1934
phylum	phylum.Actinobacteria.id.400	2	136755684	rs309134	G	A	0.3837	0.0777827	0.0118767	1.74037e-10	17989	24	0.00465875	84.1892
phylum	phylum.Actinobacteria.id.400	2	136594158	rs2236783	A	G	0.4036	0.0764226	0.0117967	2.67691e-10	17990	24	0.00468995	84.7603
phylum	phylum.Actinobacteria.id.400	2	136322676	rs6759321	G	T	0.4692	0.0742033	0.0115217	1.85684e-10	17782	23	0.00485724	86.7833
phylum	phylum.Actinobacteria.id.400	2	136787402	rs6716536	C	T	0.4394	0.0725397	0.0115447	4.47205e-10	17782	23	0.0048476	86.6102
phylum	phylum.Actinobacteria.id.400	2	136589612	rs12620033	G	C	0.4036	0.0757421	0.0117943	3.69743e-10	17990	24	0.00469087	84.7771
phylum	phylum.Actinobacteria.id.400	2	136691825	rs309164	T	C	0.3837	0.0756885	0.0118782	5.44396e-10	17990	24	0.00465789	84.1782
phylum	phylum.Actinobacteria.id.400	2	136092061	rs1561277	C	A	0.4692	0.0725557	0.0115031	4.41299e-10	17782	23	0.00486503	86.9232
phylum	phylum.Actinobacteria.id.400	2	136603276	rs3754686	C	T	0.4085	0.0741582	0.0117761	7.19383e-10	17990	24	0.00469811	84.9086
phylum	phylum.Actinobacteria.id.400	2	136569848	rs12988076	A	C	0.4046	0.0741291	0.0117814	7.58198e-10	17990	24	0.00469599	84.87
phylum	phylum.Actinobacteria.id.400	2	136698098	rs309149	C	T	0.3837	0.0747357	0.0118781	8.654e-10	17990	24	0.00465793	84.1789
phylum	phylum.Actinobacteria.id.400	2	136596867	rs6742283	G	A	0.4036	0.0738135	0.0117886	9.9603e-10	17986	24	0.00469418	84.8183
phylum	phylum.Actinobacteria.id.400	2	136575199	rs6719488	T	G	0.4046	0.0735528	0.0117814	9.99333e-10	17990	24	0.004696	84.8702
phylum	phylum.Actinobacteria.id.400	2	136557319	rs2322660	T	C	0.4036	0.0735317	0.0117773	1.01073e-09	17990	24	0.00469764	84.9
phylum	phylum.Actinobacteria.id.400	2	136576577	rs892715	C	T	0.4046	0.0732965	0.0117817	1.14024e-09	17990	24	0.00469588	84.8681
phylum	phylum.Actinobacteria.id.400	2	136558157	rs748841	T	C	0.4046	0.0733017	0.0117776	1.15628e-09	17990	24	0.00469749	84.8972
phylum	phylum.Actinobacteria.id.400	2	136603366	rs3769005	G	C	0.4085	0.072989	0.0117749	1.25716e-09	17990	24	0.00469857	84.9168
phylum	phylum.Actinobacteria.id.400	2	136583192	rs745500	A	G	0.4046	0.0729775	0.0117819	1.40513e-09	17990	24	0.00469579	84.8664
phylum	phylum.Actinobacteria.id.400	2	136786651	rs12475139	T	A	0.4195	0.0712869	0.0116702	1.35663e-09	17782	23	0.0047957	85.6785
phylum	phylum.Actinobacteria.id.400	2	136820076	rs11681248	T	C	0.495	0.0691639	0.0112796	1.24768e-09	17982	24	0.00490607	88.6461
phylum	phylum.Actinobacteria.id.400	2	136580287	rs2164210	C	T	0.4046	0.0725384	0.0117815	1.70221e-09	17990	24	0.00469594	84.8692
phylum	phylum.Actinobacteria.id.400	2	136602491	rs3739020	T	G	0.3728	0.0741201	0.0120482	2.25674e-09	17985	24	0.00459375	82.9906
phylum	phylum.Actinobacteria.id.400	2	136555659	rs2322659	C	T	0.3618	0.0732821	0.0120282	3.2807e-09	17990	24	0.0046001	83.129
phylum	phylum.Actinobacteria.id.400	2	136581848	rs1470457	A	G	0.3728	0.072232	0.0120479	5.41247e-09	17990	24	0.00459262	82.9931
phylum	phylum.Actinobacteria.id.400	2	136765951	rs309137	T	C	0.4225	0.0700367	0.0116771	3.75866e-09	17990	24	0.00473774	85.6281
phylum	phylum.Actinobacteria.id.400	2	136733897	rs7587285	T	C	0.173	0.0925548	0.0159272	7.55345e-09	17990	24	0.00347789	62.7786
phylum	phylum.Actinobacteria.id.400	2	136731066	rs4954551	G	A	0.173	0.0917449	0.0159482	9.29052e-09	17990	24	0.00347332	62.6958
phylum	phylum.Actinobacteria.id.400	2	136743490	rs2278683	A	C	0.173	0.0926142	0.0159342	8.06508e-09	17989	24	0.00347656	62.7511
phylum	phylum.Actinobacteria.id.400	2	136808949	rs11693502	T	C	0.4602	0.0664099	0.0113609	7.15331e-09	17989	24	0.00486925	88.0118
phylum	phylum.Actinobacteria.id.400	2	136817088	rs749873	T	C	0.4722	0.0660346	0.01129	7.91503e-09	17990	24	0.00489937	88.5638
phylum	phylum.Actinobacteria.id.400	2	136747085	rs11893318	T	C	0.174	0.0916065	0.0159476	1.18947e-08	17989	24	0.00347365	62.6983
phylum	phylum.Actinobacteria.id.400	2	136455600	rs71348714	A	G	0.3946	0.0690938	0.0119516	1.40103e-08	17990	24	0.00462944	83.6617
phylum	phylum.Actinobacteria.id.400	2	136439517	rs313519	A	C	0.3956	0.0688384	0.0119537	1.45595e-08	17990	24	0.00462862	83.6468
phylum	phylum.Actinobacteria.id.400	2	135911422	rs17261772	T	C	0.4145	0.0695403	0.0118938	8.36984e-09	17782	23	0.00470597	84.0677
phylum	phylum.Actinobacteria.id.400	2	136445526	rs313526	C	T	0.3946	0.0688858	0.0119508	1.53615e-08	17990	24	0.00462973	83.6669
phylum	phylum.Actinobacteria.id.400	2	136445869	rs313528	G	A	0.3946	0.0688554	0.0119506	1.54358e-08	17990	24	0.0046298	83.6683
phylum	phylum.Actinobacteria.id.400	2	136439090	rs313518	C	T	0.3956	0.0688693	0.011953	1.56283e-08	17990	24	0.00462889	83.6517
phylum	phylum.Actinobacteria.id.400	2	136419961	rs1446584	A	G	0.3956	0.0684077	0.011948	1.83332e-08	17990	24	0.00463082	83.6868
phylum	phylum.Actinobacteria.id.400	2	136462441	rs7355359	T	C	0.3936	0.068384	0.0119515	1.99558e-08	17990	24	0.00462948	83.6625
phylum	phylum.Actinobacteria.id.400	2	136539122	rs11684545	T	G	0.3877	0.0684535	0.0119983	2.17871e-08	17990	24	0.00461151	83.3362
phylum	phylum.Actinobacteria.id.400	2	136420690	rs4954280	A	G	0.3956	0.0681738	0.0119486	2.05214e-08	17990	24	0.00463057	83.6822
phylum	phylum.Actinobacteria.id.400	2	136437507	rs313517	A	G	0.3956	0.0681709	0.0119524	2.13546e-08	17990	24	0.00462911	83.6556
phylum	phylum.Actinobacteria.id.400	2	136444123	rs313524	C	T	0.3946	0.0681368	0.0119508	2.15681e-08	17990	24	0.00462975	83.6672
phylum	phylum.Actinobacteria.id.400	2	136418348	rs6720287	A	G	0.3956	0.067989	0.0119482	2.21773e-08	17990	24	0.00463074	83.6852
phylum	phylum.Actinobacteria.id.400	2	136553639	rs1011361	A	G	0.3857	0.0683441	0.0120024	2.33493e-08	17989	24	0.00461018	83.3074
phylum	phylum.Actinobacteria.id.400	2	136422171	rs2034276	A	T	0.3956	0.0679925	0.0119509	2.24921e-08	17990	24	0.00462969	83.6663
phylum	phylum.Actinobacteria.id.400	2	136554800	rs6430589	C	G	0.3857	0.0680323	0.0120025	2.46766e-08	17989	24	0.00461015	83.3068
phylum	phylum.Actinobacteria.id.400	2	136544197	rs10928546	T	C	0.3867	0.0679717	0.0119967	2.61644e-08	17990	24	0.00461211	83.3471
phylum	phylum.Actinobacteria.id.400	2	136432103	rs313523	G	A	0.3956	0.0677126	0.011954	2.51884e-08	17990	24	0.0046285	83.6446
phylum	phylum.Actinobacteria.id.400	2	136416855	rs6715856	T	C	0.3956	0.0676629	0.0119485	2.54833e-08	17990	24	0.00463062	83.6832
phylum	phylum.Actinobacteria.id.400	2	136428460	rs656326	A	C	0.3966	0.0674802	0.0119519	2.82739e-08	17990	24	0.00462931	83.6593
phylum	phylum.Actinobacteria.id.400	2	136430866	rs313522	T	A	0.3956	0.0674454	0.0119543	2.89366e-08	17990	24	0.00462841	83.643
phylum	phylum.Actinobacteria.id.400	2	136535410	rs71348715	T	G	0.3867	0.0677848	0.0119994	3.12006e-08	17990	24	0.00461107	83.3281
phylum	phylum.Actinobacteria.id.400	2	136416941	rs6755383	C	T	0.3956	0.0672629	0.0119497	3.11336e-08	17990	24	0.00463017	83.6749
phylum	phylum.Actinobacteria.id.400	2	136470714	rs13412397	A	G	0.3936	0.0676871	0.011968	3.16669e-08	17990	24	0.00462312	83.5469
phylum	phylum.Actinobacteria.id.400	2	136751849	rs62160860	G	C	0.166	0.0897925	0.0161557	3.91093e-08	17985	24	0.00342983	61.8909
phylum	phylum.Actinobacteria.id.400	2	136550109	rs2082729	T	C	0.3867	0.0674999	0.0120026	3.61156e-08	17990	24	0.00460986	83.3062
phylum	phylum.Actinobacteria.id.400	2	135479980	rs6723108	G	T	0.6521	0.0604886	0.0110306	1.02398e-08	17990	24	0.00501401	90.6466
phylum	phylum.Actinobacteria.id.400	2	136413359	rs7608045	T	C	0.3956	0.066913	0.0119497	3.69993e-08	17990	24	0.00463014	83.6745
phylum	phylum.Actinobacteria.id.400	2	136474098	rs11679508	T	A	0.3936	0.067307	0.0119684	3.80303e-08	17990	24	0.00462294	83.5437
phylum	phylum.Actinobacteria.id.400	2	136502792	rs1438305	G	C	0.3867	0.0672288	0.0119998	4.07245e-08	17990	24	0.00461091	83.3253
phylum	phylum.Actinobacteria.id.400	2	136551694	rs12998016	T	C	0.3857	0.067166	0.0120043	4.07615e-08	17989	24	0.00460947	83.2945
phylum	phylum.Actinobacteria.id.400	2	136410299	rs10928542	G	A	0.3956	0.0667801	0.0119493	3.91236e-08	17990	24	0.00463031	83.6774
phylum	phylum.Actinobacteria.id.400	2	136402117	rs4954276	A	G	0.3966	0.0669238	0.0119489	4.0595e-08	17990	24	0.00463046	83.6802
phylum	phylum.Actinobacteria.id.400	2	136494186	rs10202489	A	G	0.3857	0.0671449	0.011979	4.15802e-08	17990	24	0.00461888	83.47
phylum	phylum.Actinobacteria.id.400	2	136503157	rs1438304	G	A	0.3867	0.0671067	0.0119994	4.32608e-08	17990	24	0.00461107	83.3281
phylum	phylum.Actinobacteria.id.400	2	136522941	rs28453840	A	G	0.3867	0.0667265	0.011992	4.86144e-08	17989	24	0.00461415	83.3795
phylum	phylum.Actinobacteria.id.400	2	136409073	rs4954279	G	A	0.3966	0.0663971	0.0119487	4.63701e-08	17990	24	0.00463054	83.6816
phylum	phylum.Actinobacteria.id.400	2	136398174	rs12619365	C	T	0.3956	0.0665606	0.0119927	4.78953e-08	17990	24	0.00461365	83.3751
phylum	phylum.Actinobacteria.id.400	2	136403749	rs13413639	C	A	0.3946	0.0663852	0.0119474	4.89532e-08	17990	24	0.00463104	83.6907
phylum	phylum.Actinobacteria.id.400	2	136507039	rs12998387	G	A	0.3877	0.0667107	0.0119903	5.20229e-08	17990	24	0.00461455	83.3913
phylum	phylum.Actinobacteria.id.400	2	136511575	rs3213889	G	A	0.3867	0.0667098	0.0120005	5.35528e-08	17990	24	0.00461066	83.3208
phylum	phylum.Actinobacteria.id.400	2	136521514	rs10192827	A	G	0.3877	0.0661911	0.0119938	6.51736e-08	17987	24	0.00461397	83.3668
phylum	phylum.Actinobacteria.id.400	2	136495619	rs10195620	T	A	0.3867	0.0664878	0.0120043	5.62583e-08	17990	24	0.0046092	83.2942
phylum	phylum.Actinobacteria.id.400	2	136522675	rs10173394	T	C	0.3867	0.066355	0.0119916	6.05522e-08	17990	24	0.00461407	83.3826
phylum	phylum.Actinobacteria.id.400	2	136499166	rs1438307	T	G	0.3877	0.0663133	0.0119956	6.08287e-08	17990	24	0.00461254	83.3548
phylum	phylum.Actinobacteria.id.400	2	136873549	rs2680880	T	A	0.5825	0.0613782	0.0109654	4.33377e-08	17990	24	0.00504369	91.1859
phylum	phylum.Actinobacteria.id.400	2	136825272	rs932206	T	C	0.5616	0.0594514	0.0109847	6.77486e-08	17782	23	0.00509345	91.0251
phylum	phylum.Actinobacteria.id.400	2	136518103	rs12994270	A	T	0.3877	0.0657894	0.011992	8.1468e-08	17990	24	0.00461389	83.3794
phylum	phylum.Actinobacteria.id.400	2	135877562	rs1869829	A	G	0.3956	0.0648947	0.011862	5.71658e-08	17990	24	0.00466424	84.2935
phylum	phylum.Actinobacteria.id.400	2	136495300	rs12469709	T	C	0.3867	0.065611	0.0120053	8.80969e-08	17990	24	0.00460882	83.2872
phylum	phylum.Actinobacteria.id.400	2	136421323	rs1374329	A	G	0.3658	0.0657787	0.0121853	1.44982e-07	17990	24	0.00454105	82.057
phylum	phylum.Actinobacteria.id.400	2	136720344	rs3768998	G	T	0.16	0.0853572	0.016472	2.66452e-07	17989	24	0.00336344	60.7023
phylum	phylum.Actinobacteria.id.400	2	136817616	rs2011946	A	C	0.4473	0.0608478	0.0113653	1.27626e-07	17983	24	0.00486897	87.9772
phylum	phylum.Actinobacteria.id.400	2	136528004	rs2304599	G	C	0.3449	0.066095	0.0123662	1.96454e-07	17990	24	0.00447491	80.8566
phylum	phylum.Actinobacteria.id.400	2	136539513	rs10188066	A	G	0.3469	0.0652758	0.0123608	2.65596e-07	17990	24	0.00447687	80.8921
phylum	phylum.Actinobacteria.id.400	2	136522710	rs9287442	G	A	0.3459	0.0654738	0.012314	2.65855e-07	17990	24	0.00449378	81.1991
phylum	phylum.Actinobacteria.id.400	2	136546110	rs2278544	G	A	0.3439	0.0649824	0.0123331	3.36457e-07	17990	24	0.00448687	81.0735
phylum	phylum.Actinobacteria.id.400	2	136501840	rs10928545	G	A	0.3449	0.0653372	0.012321	3.02162e-07	17990	24	0.00449126	81.1533
phylum	phylum.Actinobacteria.id.400	2	136544752	rs6760329	G	A	0.3449	0.064952	0.0123609	3.05702e-07	17990	24	0.00447683	80.8913
phylum	phylum.Actinobacteria.id.400	2	136799609	rs10928554	C	T	0.1262	0.0894628	0.0166262	2.50944e-07	17782	23	0.00337102	60.1394
phylum	phylum.Actinobacteria.id.400	2	136516748	rs12616520	T	A	0.3469	0.0647198	0.0123144	3.68117e-07	17990	24	0.00449366	81.1969
phylum	phylum.Actinobacteria.id.400	2	136822223	rs1879087	T	C	0.0825	0.101683	0.0216503	2.47727e-07	11920	19	0.00385993	46.1809
phylum	phylum.Actinobacteria.id.400	2	136628380	rs4954513	G	A	0.159	0.085109	0.0165214	4.22363e-07	17990	24	0.00335323	60.5209
phylum	phylum.Actinobacteria.id.400	2	135771974	rs10187402	C	G	0.3887	0.0614523	0.0119012	2.49019e-07	17982	24	0.00465101	84.016
phylum	phylum.Actinobacteria.id.400	2	136553529	rs1030764	T	C	0.3439	0.0644878	0.0123671	4.05943e-07	17990	24	0.00447459	80.8508
phylum	phylum.Actinobacteria.id.400	2	136022798	rs935613	C	T	0.3946	0.0618772	0.0118943	2.2617e-07	17990	24	0.00465163	84.0646
phylum	phylum.Actinobacteria.id.400	2	213756191	rs4429415	T	C	0.3569	0.0581908	0.0111343	2.05146e-07	17990	24	0.00496754	89.8023
phylum	phylum.Actinobacteria.id.400	2	136704414	rs16832275	C	G	0.172	0.0815798	0.0159283	5.53956e-07	17990	24	0.00347767	62.7746
phylum	phylum.Actinobacteria.id.400	2	136671801	rs2164332	G	C	0.173	0.0805275	0.0159184	7.36703e-07	17990	24	0.00347981	62.8135
phylum	phylum.Actinobacteria.id.400	2	136626004	rs3769002	T	C	0.159	0.0834348	0.0165284	6.32586e-07	17990	24	0.0033518	60.495
phylum	phylum.Actinobacteria.id.400	2	136801201	rs4954556	G	A	0.0706	0.113057	0.0235459	3.83228e-07	10790	17	0.00392064	42.4623
phylum	phylum.Actinobacteria.id.400	2	136624919	rs56263017	T	C	0.159	0.0834139	0.0165289	6.34095e-07	17990	24	0.00335171	60.4932
phylum	phylum.Actinobacteria.id.400	12	20378911	rs10841473	C	G	0.2704	-0.0596572	0.0117537	4.46577e-07	17987	24	0.00470779	85.0702
phylum	phylum.Actinobacteria.id.400	2	136652859	rs16832156	G	A	0.172	0.0806542	0.0159477	9.33144e-07	17989	24	0.00347362	62.6978
phylum	phylum.Actinobacteria.id.400	2	136646900	rs6752519	C	T	0.1561	0.0829369	0.0164938	7.79178e-07	17990	24	0.00335883	60.6223
phylum	phylum.Actinobacteria.id.400	2	136643900	rs309126	T	C	0.175	0.0789172	0.0155093	6.77265e-07	17990	24	0.00357128	64.4704
phylum	phylum.Actinobacteria.id.400	2	136677192	rs2322725	T	C	0.173	0.0795616	0.015924	9.73095e-07	17990	24	0.00347858	62.7912
phylum	phylum.Actinobacteria.id.400	2	136683293	rs16832200	T	C	0.173	0.0797804	0.0159253	9.71353e-07	17990	24	0.00347831	62.7863
phylum	phylum.Actinobacteria.id.400	2	136505546	rs3820794	T	C	0.3469	0.0629275	0.0123517	7.66653e-07	17990	24	0.00448015	80.9515
phylum	phylum.Actinobacteria.id.400	2	213749190	rs4561607	C	T	0.3519	0.0569314	0.0111899	4.30641e-07	17989	24	0.00494327	89.3564
phylum	phylum.Actinobacteria.id.400	2	135829432	rs10193348	A	G	0.2038	0.0736279	0.0149863	3.4067e-07	17990	24	0.00369545	66.7203
phylum	phylum.Actinobacteria.id.400	2	135755629	rs1530559	A	G	0.5676	0.0547053	0.0108963	3.7753e-07	17782	23	0.00513457	91.7638
phylum	phylum.Actinobacteria.id.400	2	136783169	rs6714750	A	G	0.3658	0.0612343	0.0120193	5.81957e-07	17782	23	0.00465706	83.1899
phylum	phylum.Actinobacteria.id.400	2	135954405	rs1375132	A	G	0.3936	0.060494	0.0118751	4.42202e-07	17987	24	0.00465988	84.2003
phylum	phylum.Actinobacteria.id.400	2	136633011	rs309132	C	G	0.159	0.0824545	0.0163075	9.97943e-07	17990	24	0.00339707	61.3148
phylum	phylum.Actinobacteria.id.400	2	136615222	rs3213871	C	T	0.159	0.081906	0.0165709	1.04617e-06	17990	24	0.00334325	60.3401
phylum	phylum.Actinobacteria.id.400	2	136636909	rs7608980	G	A	0.1571	0.0833434	0.0165414	8.75119e-07	17990	24	0.00334919	60.4478
phylum	phylum.Actinobacteria.id.400	2	136659495	rs12478902	T	C	0.167	0.079745	0.0161367	1.33675e-06	17988	24	0.00343328	61.9637
phylum	phylum.Actinobacteria.id.400	2	136812931	rs11679933	T	G	0.4493	0.0570802	0.011368	7.37968e-07	17983	24	0.00486783	87.9566
phylum	phylum.Actinobacteria.id.400	2	135849613	rs7568525	G	A	0.2038	0.0727039	0.0150275	4.04292e-07	17990	24	0.00368536	66.5374
phylum	phylum.Actinobacteria.id.400	2	135832131	rs12328663	T	C	0.2038	0.0733357	0.0149839	3.67079e-07	17990	24	0.00369604	66.731
phylum	phylum.Actinobacteria.id.400	2	136637350	rs16832138	G	A	0.1571	0.0829923	0.0165367	9.58689e-07	17990	24	0.00335015	60.465
phylum	phylum.Actinobacteria.id.400	2	135853807	rs10208624	C	T	0.2038	0.0725662	0.0150246	4.29868e-07	17990	24	0.00368606	66.5501
phylum	phylum.Actinobacteria.id.400	2	135915358	rs6747073	T	C	0.3946	0.0598711	0.0118638	5.7909e-07	17987	24	0.00466431	84.2807
phylum	phylum.Actinobacteria.id.400	2	136655620	rs6430593	G	A	0.173	0.0795396	0.0159263	1.31604e-06	17990	24	0.00347809	62.7822
phylum	phylum.Actinobacteria.id.400	2	135818907	rs2874739	C	T	0.2038	0.0732527	0.0149807	4.08805e-07	17990	24	0.00369681	66.7449
phylum	phylum.Actinobacteria.id.400	2	135456759	rs10928513	C	T	0.6531	0.0549492	0.0109969	2.61045e-07	17989	24	0.00502959	90.9246
phylum	phylum.Actinobacteria.id.400	2	136590558	rs3754690	C	T	0.1491	0.0840746	0.0170887	1.28905e-06	17990	24	0.00324227	58.5116
phylum	phylum.Actinobacteria.id.400	2	136637622	rs56067372	C	T	0.1571	0.0822436	0.0165401	1.228e-06	17990	24	0.00334945	60.4523
phylum	phylum.Actinobacteria.id.400	2	135812969	rs56903548	C	T	0.2038	0.0727571	0.0149825	5.06983e-07	17990	24	0.00369639	66.7373
phylum	phylum.Actinobacteria.id.400	2	135814716	rs7422031	C	T	0.2038	0.0728907	0.0149806	4.90522e-07	17990	24	0.00369684	66.7455
phylum	phylum.Actinobacteria.id.400	2	213756968	rs4450544	C	T	0.3569	0.0558987	0.0111251	6.0944e-07	17990	24	0.00497166	89.8771
phylum	phylum.Actinobacteria.id.400	2	135705558	rs1979033	G	A	0.6173	0.0525657	0.0108886	4.75985e-07	17983	24	0.00508103	91.8286
phylum	phylum.Actinobacteria.id.400	2	135796410	rs13389481	C	A	0.1928	0.0730474	0.0153389	7.05635e-07	17987	24	0.0036114	65.1864
phylum	phylum.Actinobacteria.id.400	2	135775130	rs7581382	T	C	0.159	-0.0605398	0.0135168	1.0618e-06	16862	21	0.00436833	73.9732
phylum	phylum.Actinobacteria.id.400	2	135859923	rs11898045	T	C	0.2038	0.0720495	0.0149929	5.46229e-07	17990	24	0.00369383	66.6909
phylum	phylum.Actinobacteria.id.400	2	135874038	rs61087958	C	T	0.2038	0.0723755	0.0150008	5.49887e-07	17990	24	0.00369187	66.6555
phylum	phylum.Actinobacteria.id.400	2	135872646	rs4954220	C	A	0.2018	0.0720612	0.0150268	5.71695e-07	17990	24	0.00368553	66.5405
phylum	phylum.Actinobacteria.id.400	2	135861497	rs7573600	G	C	0.2038	0.0720161	0.0149907	5.85908e-07	17990	24	0.00369435	66.7005
phylum	phylum.Actinobacteria.id.400	2	135885357	rs6430561	C	T	0.2018	0.0725632	0.015024	4.89912e-07	17990	24	0.0036862	66.5528
phylum	phylum.Actinobacteria.id.400	2	213749089	rs4349285	T	G	0.3559	0.0555894	0.0111333	7.4095e-07	17990	24	0.004968	89.8105
phylum	phylum.Actinobacteria.id.400	2	135884487	rs58327215	G	C	0.2018	0.0723221	0.015021	5.1417e-07	17990	24	0.00368694	66.5661
phylum	phylum.Actinobacteria.id.400	2	135860305	rs58426504	T	G	0.2038	0.0716954	0.0149919	6.21226e-07	17990	24	0.00369407	66.6953
phylum	phylum.Actinobacteria.id.400	2	213729558	rs12989104	G	T	0.3559	0.0556789	0.0111683	6.92987e-07	17983	24	0.00495442	89.529
phylum	phylum.Actinobacteria.id.400	2	213753661	rs12105842	T	C	0.3569	0.0552864	0.0111492	8.9207e-07	17990	24	0.00496096	89.6826
phylum	phylum.Actinobacteria.id.400	2	135878814	rs2290518	G	A	0.2038	0.0715775	0.0149891	7.22271e-07	17990	24	0.00369475	66.7075
phylum	phylum.Actinobacteria.id.400	14	23847194	rs74037001	A	G	0.1113	-0.0819391	0.0165334	6.7124e-07	17179	23	0.00350844	60.4767
phylum	phylum.Actinobacteria.id.400	2	213759157	rs1842796	G	A	0.3509	0.0544239	0.0111284	1.17811e-06	17990	24	0.0049702	89.8504
phylum	phylum.Actinobacteria.id.400	2	136058820	rs2016636	G	A	0.3926	0.0583953	0.0118972	1.16607e-06	17990	24	0.00465052	84.0444
phylum	phylum.Actinobacteria.id.400	2	135874622	rs6741481	A	G	0.2038	0.0712574	0.014991	8.05727e-07	17990	24	0.0036943	66.6995
phylum	phylum.Actinobacteria.id.400	2	135871624	rs58697996	G	A	0.2038	0.0710364	0.0150277	8.16479e-07	17990	24	0.0036853	66.5365
phylum	phylum.Actinobacteria.id.400	2	136593694	rs55634455	T	C	0.1501	0.0816251	0.0170764	2.34306e-06	17990	24	0.00324461	58.554
phylum	phylum.Actinobacteria.id.400	2	213737688	rs4530308	T	C	0.3579	0.0545871	0.0111313	1.15016e-06	17990	24	0.0049689	89.8269
phylum	phylum.Actinobacteria.id.400	2	136592309	rs78141345	G	A	0.1491	0.0816332	0.0170821	2.39278e-06	17990	24	0.00324351	58.5342
phylum	phylum.Actinobacteria.id.400	2	136787476	rs74266324	G	A	0.2356	0.0633384	0.013757	2.69585e-06	17782	23	0.00407121	72.682
phylum	phylum.Actinobacteria.id.400	2	136667896	rs2164331	C	T	0.159	0.0791972	0.0165497	2.81991e-06	17990	24	0.00334751	60.4173
phylum	phylum.Actinobacteria.id.400	2	213757489	rs12465650	T	G	0.3569	0.0545272	0.0111256	1.12495e-06	17990	24	0.00497141	89.8725
phylum	phylum.Actinobacteria.id.400	4	1517826	rs55888705	G	A	0.3867	0.0534221	0.0109975	1.31242e-06	17988	24	0.00502959	90.9194
phylum	phylum.Actinobacteria.id.400	2	135793565	rs4954214	C	T	0.2048	0.0709221	0.0150445	1.02529e-06	17990	24	0.0036812	66.462
phylum	phylum.Actinobacteria.id.400	2	136191314	rs10209482	A	C	0.1988	0.0712303	0.0152065	8.74075e-07	17990	24	0.00364213	65.7541
phylum	phylum.Actinobacteria.id.400	2	135429288	rs998451	A	G	0.6571	0.0527115	0.01105	5.34681e-07	17989	24	0.00500553	90.4873
phylum	phylum.Actinobacteria.id.400	2	136642433	rs16855656	A	G	0.171	0.075242	0.0156051	2.72316e-06	17990	24	0.00354943	64.0745
phylum	phylum.Actinobacteria.id.400	2	135798758	rs62168941	C	T	0.2048	0.0707987	0.0150369	1.09863e-06	17990	24	0.00368306	66.4958
phylum	phylum.Actinobacteria.id.400	2	136479302	rs3754692	T	C	0.3608	0.0598732	0.0121121	1.52426e-06	17990	24	0.00456838	82.5532
phylum	phylum.Actinobacteria.id.400	2	135799082	rs62168942	T	C	0.2048	0.0706827	0.0150366	1.13471e-06	17990	24	0.00368313	66.4971
phylum	phylum.Actinobacteria.id.400	2	136570613	rs3769011	A	T	0.1501	0.0797837	0.0171488	3.36613e-06	17990	24	0.00323094	58.3065
phylum	phylum.Actinobacteria.id.400	2	136797273	rs62160866	A	G	0.0706	0.109521	0.0241663	1.6402e-06	10790	17	0.00382038	41.3723
phylum	phylum.Actinobacteria.id.400	2	136166536	rs13427494	G	A	0.1988	0.0709214	0.0152109	9.65955e-07	17990	24	0.00364107	65.7348
phylum	phylum.Actinobacteria.id.400	2	135795443	rs10167901	C	T	0.2048	0.0705506	0.0150401	1.14418e-06	17990	24	0.00368227	66.4815
phylum	phylum.Actinobacteria.id.400	2	135795040	rs4953947	A	C	0.2048	0.070445	0.0150415	1.15116e-06	17990	24	0.00368192	66.4752
phylum	phylum.Actinobacteria.id.400	2	136002500	rs1900741	C	T	0.2992	0.0630698	0.012935	2.37324e-06	17990	24	0.00427899	77.3013
phylum	phylum.Actinobacteria.id.400	2	135795150	rs4953948	T	G	0.2048	0.0703693	0.0150389	1.19344e-06	17990	24	0.00368255	66.4866
phylum	phylum.Actinobacteria.id.400	2	135800757	rs921859	A	G	0.2038	0.0703817	0.0150355	1.22955e-06	17990	24	0.00368339	66.5017
phylum	phylum.Actinobacteria.id.400	2	135795385	rs10167809	C	T	0.2048	0.0703802	0.0150389	1.19479e-06	17990	24	0.00368255	66.4866
phylum	phylum.Actinobacteria.id.400	2	135795396	rs10167884	C	T	0.2048	0.0703807	0.0150401	1.19479e-06	17990	24	0.00368228	66.4816
phylum	phylum.Actinobacteria.id.400	2	135880013	rs13410870	G	A	0.2038	0.0706476	0.0149916	9.75057e-07	17990	24	0.00369413	66.6964
phylum	phylum.Actinobacteria.id.400	2	135800601	rs2017831	C	T	0.2038	0.0703704	0.0150356	1.25478e-06	17990	24	0.00368336	66.5013
phylum	phylum.Actinobacteria.id.400	2	135689188	rs6738563	G	T	0.6183	0.0513528	0.0108952	9.57963e-07	17984	24	0.00507771	91.7733
phylum	phylum.Actinobacteria.id.400	2	135795095	rs4954216	G	A	0.2048	0.0702345	0.0150391	1.25214e-06	17990	24	0.00368252	66.4859
phylum	phylum.Actinobacteria.id.400	7	24464799	rs62448869	A	T	0.4602	-0.0524531	0.0108226	1.13897e-06	17782	23	0.00516937	92.389
phylum	phylum.Actinobacteria.id.400	2	135802050	rs7601696	C	A	0.2068	0.070246	0.0150336	1.33738e-06	17990	24	0.00368386	66.5104
phylum	phylum.Actinobacteria.id.400	2	136571982	rs4954445	T	A	0.1501	0.0798668	0.0171448	3.2194e-06	17990	24	0.0032317	58.3203
phylum	phylum.Actinobacteria.id.400	2	135802148	rs7577258	G	A	0.2038	0.0701964	0.0150323	1.35641e-06	17990	24	0.00368417	66.5159
phylum	phylum.Actinobacteria.id.400	2	135793684	rs4953946	T	G	0.2048	0.0701442	0.0150441	1.29754e-06	17990	24	0.00368129	66.4636
phylum	phylum.Actinobacteria.id.400	2	135801228	rs4954217	C	T	0.2038	0.070227	0.0150356	1.33755e-06	17990	24	0.00368337	66.5014
phylum	phylum.Actinobacteria.id.400	2	213735308	rs10460330	A	G	0.3539	0.0541981	0.0111438	1.51759e-06	17990	24	0.00496333	89.7257
phylum	phylum.Actinobacteria.id.400	2	136520186	rs6729961	T	G	0.1332	0.091665	0.0195788	1.92939e-06	15214	22	0.00334591	51.0688
phylum	phylum.Actinobacteria.id.400	2	135802028	rs7565268	T	C	0.2068	0.0700728	0.0150336	1.41726e-06	17990	24	0.00368386	66.5103
phylum	phylum.Actinobacteria.id.400	2	135795595	rs10182750	T	C	0.2048	0.0700286	0.0150416	1.38179e-06	17990	24	0.0036819	66.4749
phylum	phylum.Actinobacteria.id.400	2	135794986	rs4954215	G	A	0.2048	0.0701206	0.0150394	1.36826e-06	17990	24	0.00368245	66.4848
phylum	phylum.Actinobacteria.id.400	2	135798082	rs13409400	A	C	0.2048	0.0700354	0.0150368	1.40537e-06	17990	24	0.00368309	66.4963
phylum	phylum.Actinobacteria.id.400	2	135797223	rs10186594	A	G	0.2048	0.0700241	0.0150329	1.41336e-06	17990	24	0.00368402	66.5132
phylum	phylum.Actinobacteria.id.400	2	213740592	rs12465088	G	A	0.3489	0.0540851	0.0111966	1.74027e-06	17989	24	0.00494031	89.3026
phylum	phylum.Actinobacteria.id.400	2	135893853	rs7603805	A	G	0.2038	0.0702746	0.0149838	1.19213e-06	17990	24	0.00369605	66.7312
phylum	phylum.Actinobacteria.id.400	2	135498924	rs1942055	G	C	0.6541	0.0520012	0.0110385	9.77835e-07	17983	24	0.00501238	90.5816
phylum	phylum.Actinobacteria.id.400	2	135801956	rs7565149	T	A	0.2038	0.069852	0.0150336	1.51134e-06	17990	24	0.00368385	66.5102
phylum	phylum.Actinobacteria.id.400	7	24465024	rs62448871	A	C	0.4612	-0.0517844	0.0107624	1.3184e-06	17980	24	0.00514116	92.9054
phylum	phylum.Actinobacteria.id.400	2	135802020	rs7601683	C	T	0.2068	0.0698483	0.0150337	1.52665e-06	17990	24	0.00368383	66.5097
phylum	phylum.Actinobacteria.id.400	2	135909462	rs4954221	G	A	0.2018	0.0700539	0.0150209	1.08001e-06	17990	24	0.00368696	66.5665
phylum	phylum.Actinobacteria.id.400	2	136536113	rs10496736	C	G	0.1332	0.0904318	0.0195754	2.24369e-06	15214	22	0.00334649	51.0778
phylum	phylum.Actinobacteria.id.400	2	136560003	rs61470941	T	C	0.1491	0.0787904	0.0171299	3.8608e-06	17990	24	0.0032345	58.371
phylum	phylum.Actinobacteria.id.400	2	136652093	rs12233092	G	A	0.172	0.07494	0.016014	4.65932e-06	17985	24	0.00346007	62.4385
phylum	phylum.Actinobacteria.id.400	2	213759117	rs1482581	T	C	0.3539	0.0533674	0.0111284	1.89716e-06	17990	24	0.00497017	89.8499
phylum	phylum.Actinobacteria.id.400	2	135796965	rs56174523	A	C	0.2048	0.0696015	0.0150394	1.599e-06	17990	24	0.00368243	66.4844
phylum	phylum.Actinobacteria.id.400	2	213737901	rs7419356	T	A	0.3559	0.0537315	0.0111451	1.83021e-06	17990	24	0.00496279	89.7158
phylum	phylum.Actinobacteria.id.400	2	135796000	rs13402112	A	C	0.2058	0.069516	0.0150406	1.63562e-06	17990	24	0.00368214	66.4791
phylum	phylum.Actinobacteria.id.400	2	135793845	rs11888951	T	C	0.2048	0.0695095	0.0150436	1.6014e-06	17990	24	0.00368142	66.466
phylum	phylum.Actinobacteria.id.400	2	135794367	rs6760553	A	G	0.2048	0.0694555	0.0150437	1.64952e-06	17990	24	0.00368141	66.4658
phylum	phylum.Actinobacteria.id.400	2	213722554	rs4480940	T	C	0.3598	0.0537467	0.0111223	1.62221e-06	17990	24	0.0049729	89.8997
phylum	phylum.Actinobacteria.id.400	2	135792528	rs62168934	A	G	0.2048	0.0695441	0.0150447	1.66415e-06	17990	24	0.00368115	66.4612
phylum	phylum.Actinobacteria.id.400	2	135796155	rs13413872	G	T	0.2048	0.0693558	0.0150407	1.7187e-06	17990	24	0.00368212	66.4787
phylum	phylum.Actinobacteria.id.400	2	136641382	rs584226	T	C	0.1571	0.0761974	0.016175	4.02345e-06	17990	24	0.0034248	61.817
phylum	phylum.Actinobacteria.id.400	7	24471711	rs62448887	A	C	0.4314	-0.0517319	0.0107986	1.48047e-06	17984	24	0.00512291	92.5945
phylum	phylum.Actinobacteria.id.400	16	81776768	rs8047955	G	A	0.3519	0.0521115	0.0111192	2.66203e-06	17980	24	0.00497702	89.9244
phylum	phylum.Actinobacteria.id.400	2	136574305	rs58080116	A	G	0.1501	0.0790246	0.0171411	4.3173e-06	17990	24	0.00323239	58.3328
phylum	phylum.Actinobacteria.id.400	2	136854537	rs6430601	G	T	0.165	0.0700828	0.0153019	2.37736e-06	17986	24	0.0036203	65.344
phylum	phylum.Actinobacteria.id.400	2	136562472	rs3739022	G	A	0.1501	0.0783984	0.0171372	4.33402e-06	17990	24	0.00323313	58.3462
phylum	phylum.Actinobacteria.id.400	2	136169799	rs6742013	T	C	0.1988	0.0694756	0.0152101	1.50672e-06	17990	24	0.00364128	65.7387
phylum	phylum.Actinobacteria.id.400	2	136595426	rs56211644	T	C	0.1491	0.0791683	0.0170683	4.39635e-06	17990	24	0.00324613	58.5815
phylum	phylum.Actinobacteria.id.400	2	136027264	rs16831498	G	C	0.1968	0.0697497	0.0152392	1.55362e-06	17990	24	0.00363434	65.613
phylum	phylum.Actinobacteria.id.400	2	136580398	rs60376570	G	A	0.1501	0.0789245	0.0171457	4.31111e-06	17990	24	0.00323153	58.3172
phylum	phylum.Actinobacteria.id.400	2	136563248	rs12992815	C	G	0.1501	0.0780263	0.0170123	4.6386e-06	17990	24	0.00325679	58.7746
phylum	phylum.Actinobacteria.id.400	2	135789784	rs60350840	A	G	0.2058	0.068996	0.0150461	1.99129e-06	17990	24	0.00368082	66.4552
phylum	phylum.Actinobacteria.id.400	2	136578040	rs2322812	A	G	0.1501	0.0786487	0.0171399	4.67494e-06	17990	24	0.00323262	58.337
phylum	phylum.Actinobacteria.id.400	2	135797747	rs10174944	C	T	0.2048	0.0690007	0.0150396	1.96038e-06	17989	24	0.0036826	66.4838
phylum	phylum.Actinobacteria.id.400	2	136535364	rs60433564	A	C	0.1332	0.0896582	0.0195753	2.80104e-06	15214	22	0.00334651	51.078
phylum	phylum.Actinobacteria.id.400	2	213733817	rs13035345	G	C	0.3519	0.05331	0.0111375	2.11508e-06	17990	24	0.00496614	89.7767
phylum	phylum.Actinobacteria.id.400	2	136586828	rs57543738	T	C	0.1491	0.0786109	0.0171635	4.52924e-06	17990	24	0.00322819	58.2568
phylum	phylum.Actinobacteria.id.400	2	136857158	rs13008147	A	G	0.1869	-0.0566435	0.0122883	1.37192e-06	16862	21	0.00480297	81.3689
phylum	phylum.Actinobacteria.id.400	2	135895879	rs6749119	C	G	0.2038	0.0688002	0.0149847	1.69261e-06	17990	24	0.00369585	66.7275
phylum	phylum.Actinobacteria.id.400	2	136578194	rs2874874	A	C	0.1501	0.0784581	0.0171401	4.86457e-06	17990	24	0.00323259	58.3364
phylum	phylum.Actinobacteria.id.400	7	24464911	rs62448870	A	G	0.4602	-0.0514976	0.0108191	1.71596e-06	17782	23	0.00517102	92.4187
phylum	phylum.Actinobacteria.id.400	2	135803766	rs17293519	A	G	0.2038	0.0679465	0.0149771	2.30358e-06	17990	24	0.00369769	66.761
phylum	phylum.Actinobacteria.id.400	4	1517442	rs62287787	C	T	0.3867	0.0516528	0.0109986	2.892e-06	17988	24	0.0050291	90.9106
phylum	phylum.Actinobacteria.id.400	2	135899069	rs11897204	T	C	0.2038	0.0686463	0.0149965	1.87006e-06	17990	24	0.00369294	66.6749
phylum	phylum.Actinobacteria.id.400	4	1517938	rs55912948	A	G	0.3877	0.0513143	0.0109453	3.08128e-06	17989	24	0.0050532	91.3536
phylum	phylum.Actinobacteria.id.400	2	136546635	rs4954633	C	T	0.1332	0.0871782	0.019444	3.46086e-06	15214	22	0.00336904	51.4231
phylum	phylum.Actinobacteria.id.400	2	136016079	rs11884903	T	C	0.1998	0.0687733	0.0151822	1.99867e-06	17990	24	0.00364793	65.8592
phylum	phylum.Actinobacteria.id.400	2	135895809	rs6706466	A	G	0.2038	0.0680889	0.014988	2.12834e-06	17990	24	0.00369504	66.7128
phylum	phylum.Actinobacteria.id.400	2	135928312	rs2305248	A	G	0.2038	0.068486	0.0149889	1.79035e-06	17990	24	0.0036948	66.7086
phylum	phylum.Actinobacteria.id.400	2	136485280	rs2874834	A	G	0.3519	0.0579411	0.0121439	3.78528e-06	17990	24	0.00455646	82.3368
phylum	phylum.Actinobacteria.id.400	2	136488978	rs6739713	A	G	0.3608	0.0573398	0.0121153	3.93593e-06	17990	24	0.00456715	82.5307
phylum	phylum.Actinobacteria.id.400	3	32362998	rs9833771	C	T	0.5577	0.0490077	0.0106564	4.0744e-06	17990	24	0.00518917	93.8297
phylum	phylum.Actinobacteria.id.400	4	1518194	rs60475440	T	C	0.3887	0.0504774	0.0109458	4.42217e-06	17989	24	0.00505298	91.3495
phylum	phylum.Actinobacteria.id.400	2	135789405	rs6709763	C	A	0.2048	0.0673674	0.0150452	3.33214e-06	17990	24	0.00368103	66.4591
phylum	phylum.Actinobacteria.id.400	4	1518999	rs55657163	G	A	0.3867	0.0507131	0.0110188	4.40882e-06	17988	24	0.00501991	90.7437
phylum	phylum.Actinobacteria.id.400	4	1518260	rs57074605	T	C	0.3877	0.0505301	0.0109468	4.32096e-06	17989	24	0.0050525	91.3409
phylum	phylum.Actinobacteria.id.400	2	135912977	rs7594509	G	T	0.2018	0.0676047	0.0150272	2.22859e-06	17990	24	0.00368542	66.5385
phylum	phylum.Actinobacteria.id.400	2	136537057	rs72972104	G	A	0.1332	0.0858888	0.0194494	4.69778e-06	15214	22	0.00336811	51.4088
phylum	phylum.Actinobacteria.id.400	5	90471451	rs1397793	A	G	0.3857	-0.0521387	0.0111587	3.73769e-06	17782	23	0.00501442	89.6058
phylum	phylum.Actinobacteria.id.400	2	135935049	rs6721838	A	G	0.2018	0.0678035	0.0150598	2.28088e-06	17990	24	0.00367747	66.3945
phylum	phylum.Actinobacteria.id.400	2	135984172	rs57829242	A	G	0.1998	0.068253	0.0151867	2.62625e-06	17990	24	0.00364685	65.8396
phylum	phylum.Actinobacteria.id.400	2	135914038	rs11897217	C	T	0.2018	0.0673386	0.0150258	2.34695e-06	17990	24	0.00368576	66.5448
phylum	phylum.Actinobacteria.id.400	2	136228887	rs7605229	C	T	0.1998	0.0681722	0.0152168	2.61654e-06	17990	24	0.00363966	65.7093
phylum	phylum.Actinobacteria.id.400	4	1517560	rs67856226	A	G	0.3877	0.0504229	0.0109456	4.58672e-06	17989	24	0.00505305	91.3508
phylum	phylum.Actinobacteria.id.400	2	213737153	rs13006808	A	C	0.339	0.0526879	0.0114665	3.50144e-06	17984	24	0.00482593	87.2007
phylum	phylum.Actinobacteria.id.400	2	135787642	rs1551497	T	C	0.2058	0.0675468	0.0150447	3.06482e-06	17989	24	0.00368137	66.4614
phylum	phylum.Actinobacteria.id.400	4	1518060	rs58764609	G	T	0.3877	0.0502773	0.0109455	4.83154e-06	17989	24	0.00505308	91.3514
phylum	phylum.Actinobacteria.id.400	15	92467422	rs6496870	C	T	0.3549	0.0510777	0.0113809	4.61743e-06	17990	24	0.00486046	87.8569
phylum	phylum.Actinobacteria.id.400	6	14617591	rs857444	T	C	0.3608	0.0507315	0.0109885	3.80349e-06	17988	24	0.00503372	90.9945
phylum	phylum.Actinobacteria.id.400	2	135925002	rs6705610	T	G	0.2048	0.0668884	0.0149909	2.67565e-06	17990	24	0.00369432	66.6998
phylum	phylum.Actinobacteria.id.400	2	135785149	rs11890844	A	G	0.2048	0.0669789	0.0150604	3.68242e-06	17989	24	0.00367754	66.3921
phylum	phylum.Actinobacteria.id.400	2	135785066	rs13402101	T	A	0.2078	0.0669629	0.0150613	3.72909e-06	17989	24	0.0036773	66.3877
phylum	phylum.Actinobacteria.id.400	2	135785068	rs13399376	A	G	0.2078	0.0669629	0.0150613	3.72909e-06	17989	24	0.0036773	66.3877
phylum	phylum.Actinobacteria.id.400	2	135789682	rs56369660	A	G	0.2048	0.066291	0.0149949	4.34447e-06	17990	24	0.00369332	66.6817
phylum	phylum.Actinobacteria.id.400	2	135962711	rs4954226	T	C	0.1998	0.067576	0.0151799	3.22233e-06	17990	24	0.00364849	65.8694
phylum	phylum.Actinobacteria.id.400	2	136100473	rs4954242	A	G	0.1968	0.0681692	0.0152933	3.65835e-06	17990	24	0.00362153	65.3809
phylum	phylum.Actinobacteria.id.400	2	135789472	rs6737635	G	T	0.2058	0.0662224	0.0150453	4.89812e-06	17990	24	0.003681	66.4584
phylum	phylum.Actinobacteria.id.400	2	135921839	rs2322445	T	A	0.2038	0.0665618	0.0150153	3.20555e-06	17990	24	0.00368832	66.5911
phylum	phylum.Actinobacteria.id.400	2	135787148	rs16831264	G	C	0.2058	0.0662067	0.0149978	4.57944e-06	17989	24	0.00369283	66.6692
phylum	phylum.Actinobacteria.id.400	2	136292425	rs6745996	A	G	0.173	0.0694193	0.0158345	4.71351e-06	17990	24	0.00349818	63.1462
phylum	phylum.Bacteroidetes.id.905	3	89340254	rs73846128	G	A	0.17	-0.0664262	0.0133481	4.78296e-07	18335	24	0.00406937	74.9087
phylum	phylum.Bacteroidetes.id.905	3	89339527	rs7631304	A	G	0.17	-0.0659558	0.0132949	4.89587e-07	18335	24	0.0040856	75.2085
phylum	phylum.Bacteroidetes.id.905	13	70522683	rs73512608	A	G	0.0527	-0.123117	0.0236743	2.53891e-07	11350	16	0.00370777	42.2324
phylum	phylum.Bacteroidetes.id.905	13	70523029	rs55773148	A	G	0.0527	-0.122677	0.0236746	2.84362e-07	11350	16	0.00370773	42.232
phylum	phylum.Bacteroidetes.id.905	3	89322324	rs11929346	T	C	0.17	-0.0653392	0.013281	6.30007e-07	18335	24	0.00408985	75.2871
phylum	phylum.Bacteroidetes.id.905	13	70523117	rs55993203	G	A	0.0527	-0.12194	0.023675	3.40001e-07	11350	16	0.00370767	42.2312
phylum	phylum.Bacteroidetes.id.905	3	89323493	rs35800684	G	A	0.17	-0.0650415	0.0132803	6.98686e-07	18335	24	0.00409009	75.2915
phylum	phylum.Bacteroidetes.id.905	13	70525153	rs60610351	T	A	0.0527	-0.121798	0.0236751	3.70627e-07	11350	16	0.00370766	42.2311
phylum	phylum.Bacteroidetes.id.905	3	89331534	rs7611599	C	T	0.17	-0.0645734	0.0132923	8.43006e-07	18335	24	0.0040864	75.2234
phylum	phylum.Bacteroidetes.id.905	13	70523468	rs56358950	T	C	0.0527	-0.12165	0.0236746	4.1056e-07	11350	16	0.00370773	42.2319
phylum	phylum.Bacteroidetes.id.905	13	70524658	rs58269684	C	T	0.0527	-0.12198	0.0236749	3.66151e-07	11350	16	0.00370768	42.2314
phylum	phylum.Bacteroidetes.id.905	13	70523601	rs74090639	G	A	0.0527	-0.121507	0.0236746	4.2994e-07	11350	16	0.00370773	42.2319
phylum	phylum.Bacteroidetes.id.905	3	89308895	rs74937713	A	T	0.1839	-0.064609	0.013221	8.03258e-07	18327	24	0.00411013	75.629
phylum	phylum.Bacteroidetes.id.905	13	70519186	rs112343530	T	C	0.0527	-0.119643	0.0236892	4.87047e-07	11350	16	0.00370546	42.206
phylum	phylum.Bacteroidetes.id.905	3	89307462	rs7629132	C	T	0.1849	-0.0642242	0.0132206	9.39173e-07	18326	24	0.00411047	75.6312
phylum	phylum.Bacteroidetes.id.905	13	70524425	rs58298316	T	G	0.0527	-0.120479	0.0236758	5.15568e-07	11350	16	0.00370754	42.2297
phylum	phylum.Bacteroidetes.id.905	13	70518353	rs2210451	C	G	0.0527	-0.119935	0.0236887	5.18155e-07	11350	16	0.00370553	42.2068
phylum	phylum.Bacteroidetes.id.905	13	70518895	rs74090627	C	T	0.0527	-0.11986	0.0236886	5.26254e-07	11350	16	0.00370554	42.2069
phylum	phylum.Bacteroidetes.id.905	13	70522227	rs7337863	C	A	0.0537	-0.119046	0.0238701	5.26593e-07	11350	16	0.00367747	41.886
phylum	phylum.Bacteroidetes.id.905	13	70517417	rs2150960	G	C	0.0527	-0.119766	0.0236863	5.28294e-07	11350	16	0.0037059	42.211
phylum	phylum.Bacteroidetes.id.905	13	70521786	rs2210454	C	T	0.0527	-0.12	0.02369	5.37751e-07	11350	16	0.00370532	42.2044
phylum	phylum.Bacteroidetes.id.905	13	70519152	rs112675712	T	C	0.0527	-0.118928	0.0236896	5.37903e-07	11350	16	0.00370539	42.2052
phylum	phylum.Bacteroidetes.id.905	13	70524034	rs60614038	T	A	0.0527	-0.12004	0.0236761	5.75714e-07	11350	16	0.0037075	42.2293
phylum	phylum.Bacteroidetes.id.905	13	70530878	rs17085771	A	T	0.0527	-0.119975	0.0236581	5.70114e-07	11350	16	0.00371031	42.2614
phylum	phylum.Bacteroidetes.id.905	3	89331815	rs73846120	A	G	0.17	-0.0638982	0.0133479	1.26152e-06	18335	24	0.00406944	74.9099
phylum	phylum.Bacteroidetes.id.905	3	89306245	rs11920519	A	G	0.1849	-0.0637618	0.0132076	1.11327e-06	18332	24	0.00411317	75.7057
phylum	phylum.Bacteroidetes.id.905	13	70517836	rs56949730	A	G	0.0527	-0.119325	0.0236866	5.90004e-07	11350	16	0.00370586	42.2106
phylum	phylum.Bacteroidetes.id.905	3	89324355	rs71322866	A	C	0.17	-0.0642051	0.013335	1.11464e-06	18335	24	0.00407335	74.9822
phylum	phylum.Bacteroidetes.id.905	3	89338394	rs12486528	G	A	0.167	-0.0646634	0.0134258	1.05188e-06	18335	24	0.00404592	74.4751
phylum	phylum.Bacteroidetes.id.905	13	70519423	rs80015632	C	G	0.0527	-0.119228	0.023689	6.08768e-07	11350	16	0.00370549	42.2063
phylum	phylum.Bacteroidetes.id.905	13	70529980	rs9788409	T	C	0.0527	-0.119687	0.0236604	6.09846e-07	11350	16	0.00370994	42.2572
phylum	phylum.Bacteroidetes.id.905	13	70519718	rs2210452	G	A	0.0537	-0.118981	0.0236826	6.12903e-07	11350	16	0.00370649	42.2177
phylum	phylum.Bacteroidetes.id.905	3	89311334	rs36076607	T	C	0.1829	-0.0632626	0.0131744	1.17009e-06	18335	24	0.00412282	75.8966
phylum	phylum.Bacteroidetes.id.905	3	89309177	rs11916046	C	A	0.1829	-0.0636797	0.0132356	1.18742e-06	18335	24	0.00410383	75.5455
phylum	phylum.Bacteroidetes.id.905	3	89348956	rs1996069	T	C	0.17	-0.0639449	0.0133218	1.25262e-06	18335	24	0.00407738	75.0567
phylum	phylum.Bacteroidetes.id.905	13	70532097	rs17085818	A	C	0.0527	-0.120013	0.0236498	5.49177e-07	11350	16	0.00371161	42.2762
phylum	phylum.Bacteroidetes.id.905	14	59317502	rs111845179	C	T	0.0616	0.104177	0.0213837	6.47186e-07	16394	20	0.00284443	46.7589
phylum	phylum.Bacteroidetes.id.905	17	6461200	rs73975615	A	G	0.0109	-0.207163	0.0442629	1.20411e-06	3350	4	0.00669879	22.5788
phylum	phylum.Bacteroidetes.id.905	3	89306168	rs34519192	A	G	0.1849	-0.0631752	0.0132095	1.37717e-06	18324	24	0.00411435	75.6946
phylum	phylum.Bacteroidetes.id.905	3	89316274	rs1040016	G	T	0.1829	-0.0631501	0.0132251	1.44134e-06	18335	24	0.00410707	75.6054
phylum	phylum.Bacteroidetes.id.905	17	6460281	rs12938514	G	A	0.0139	-0.201089	0.0415995	1.2682e-06	3350	4	0.00712463	24.0244
phylum	phylum.Bacteroidetes.id.905	3	89316242	rs2346325	A	G	0.1829	-0.0630872	0.0132252	1.47707e-06	18335	24	0.00410706	75.6052
phylum	phylum.Bacteroidetes.id.905	3	89304608	rs6794198	C	T	0.1849	-0.0630205	0.0132651	1.47787e-06	18324	24	0.00409719	75.3775
phylum	phylum.Bacteroidetes.id.905	3	89305396	rs35532963	C	G	0.1849	-0.0630333	0.0132174	1.47921e-06	18324	24	0.00411193	75.6498
phylum	phylum.Bacteroidetes.id.905	3	89326479	rs907713	A	C	0.17	-0.0634687	0.0133359	1.42321e-06	18335	24	0.0040731	74.9775
phylum	phylum.Bacteroidetes.id.905	13	70531829	rs17085798	C	A	0.0527	-0.11895	0.0236559	6.58945e-07	11350	16	0.00371065	42.2653
phylum	phylum.Bacteroidetes.id.905	3	89315917	rs2346324	A	G	0.1829	-0.0629871	0.0132265	1.53872e-06	18335	24	0.00410663	75.5973
phylum	phylum.Bacteroidetes.id.905	3	89309406	rs11916939	G	A	0.1829	-0.0629501	0.013244	1.57946e-06	18335	24	0.00410125	75.4979
phylum	phylum.Bacteroidetes.id.905	3	89304244	rs71322864	C	A	0.1849	-0.0627721	0.0132666	1.6326e-06	18324	24	0.00409673	75.3691
phylum	phylum.Bacteroidetes.id.905	3	89325131	rs12496485	G	A	0.171	-0.0633535	0.013357	1.55698e-06	18335	24	0.00406669	74.859
phylum	phylum.Bacteroidetes.id.905	3	89316376	rs3946805	A	G	0.1829	-0.0627648	0.013225	1.64242e-06	18335	24	0.0041071	75.6061
phylum	phylum.Bacteroidetes.id.905	3	89319382	rs34922683	G	T	0.1829	-0.0628796	0.0132471	1.67073e-06	18335	24	0.00410029	75.4801
phylum	phylum.Bacteroidetes.id.905	3	89315816	rs13100590	T	C	0.1829	-0.062614	0.0132266	1.76996e-06	18335	24	0.0041066	75.5968
phylum	phylum.Bacteroidetes.id.905	3	89304364	rs34046877	T	C	0.1849	-0.0624083	0.0132465	1.8056e-06	18324	24	0.00410293	75.4836
phylum	phylum.Bacteroidetes.id.905	3	89315614	rs17026821	T	C	0.1829	-0.062529	0.0132266	1.82328e-06	18335	24	0.0041066	75.5967
phylum	phylum.Bacteroidetes.id.905	3	89334464	rs35176045	C	T	0.17	-0.0622579	0.0132907	1.95767e-06	18335	24	0.00408688	75.2323
phylum	phylum.Bacteroidetes.id.905	13	70522443	rs7338117	A	G	0.0527	-0.116647	0.0238554	1.02109e-06	11350	16	0.00367973	41.9118
phylum	phylum.Bacteroidetes.id.905	17	6460709	rs11871360	A	G	0.0119	-0.203781	0.0441824	1.69985e-06	3350	4	0.00671092	22.62
phylum	phylum.Bacteroidetes.id.905	3	89292011	rs13060907	G	A	0.1849	-0.0624127	0.0132758	1.9504e-06	18333	24	0.00409191	75.3169
phylum	phylum.Bacteroidetes.id.905	13	70522595	rs17085738	T	G	0.0527	-0.11665	0.0238501	1.0445e-06	11350	16	0.00368054	41.9211
phylum	phylum.Bacteroidetes.id.905	13	70522661	rs17085746	A	G	0.0527	-0.11665	0.0238501	1.0445e-06	11350	16	0.00368054	41.9211
phylum	phylum.Bacteroidetes.id.905	13	70519922	rs2225529	C	T	0.0527	-0.116517	0.0238681	1.05385e-06	11342	16	0.00368037	41.8895
phylum	phylum.Bacteroidetes.id.905	13	70519698	rs4474577	G	A	0.0517	-0.11934	0.0244015	1.09526e-06	10869	15	0.0037563	40.9736
phylum	phylum.Bacteroidetes.id.905	2	53831026	rs2032750	C	T	0.4513	-0.0510857	0.0106804	1.70835e-06	17854	23	0.0052168	93.6188
phylum	phylum.Bacteroidetes.id.905	3	89315046	rs6777119	T	C	0.1829	-0.0620486	0.0132269	2.13109e-06	18335	24	0.00410651	75.595
phylum	phylum.Bacteroidetes.id.905	3	89286083	rs17026797	G	T	0.1839	-0.0623273	0.0132444	2.02064e-06	18333	24	0.00410157	75.4955
phylum	phylum.Bacteroidetes.id.905	13	70520899	rs73510191	A	C	0.0527	-0.116072	0.0236906	1.28391e-06	11347	16	0.00370621	42.2033
phylum	phylum.Bacteroidetes.id.905	3	89297466	rs6791217	G	T	0.1849	-0.0617927	0.0132868	2.47968e-06	18333	24	0.00408854	75.2546
phylum	phylum.Bacteroidetes.id.905	3	89313541	rs13097740	G	A	0.1799	-0.0612439	0.0132478	2.54057e-06	18333	24	0.0041005	75.4758
phylum	phylum.Bacteroidetes.id.905	13	70519253	rs73510178	G	A	0.0527	-0.11519	0.0238661	1.36976e-06	11350	16	0.00367809	41.8931
phylum	phylum.Bacteroidetes.id.905	3	89334824	rs35665203	T	C	0.17	-0.0620532	0.0133536	2.49009e-06	18335	24	0.0040677	74.8778
phylum	phylum.Bacteroidetes.id.905	13	70524336	rs60660711	G	A	0.0527	-0.115267	0.0238148	1.41488e-06	11348	16	0.00368663	41.9833
phylum	phylum.Bacteroidetes.id.905	13	70520090	rs60722059	A	G	0.0527	-0.115077	0.0238653	1.42589e-06	11350	16	0.00367822	41.8945
phylum	phylum.Bacteroidetes.id.905	13	70525139	rs61070599	C	T	0.0527	-0.115326	0.0238508	1.49608e-06	11350	16	0.00368044	41.9199
phylum	phylum.Bacteroidetes.id.905	13	70523638	rs56335733	C	T	0.0527	-0.115564	0.0238501	1.52498e-06	11350	16	0.00368055	41.9212
phylum	phylum.Bacteroidetes.id.905	3	89290305	rs1996068	A	G	0.1889	-0.0615224	0.0132279	2.7032e-06	18333	24	0.00410667	75.5897
phylum	phylum.Bacteroidetes.id.905	3	89305425	rs60475411	T	C	0.1849	-0.0611438	0.0131951	2.85994e-06	18324	24	0.00411884	75.7775
phylum	phylum.Bacteroidetes.id.905	13	70520200	rs74090631	A	G	0.0527	-0.114663	0.0238654	1.59911e-06	11350	16	0.0036782	41.8943
phylum	phylum.Bacteroidetes.id.905	13	70520305	rs73510184	C	T	0.0527	-0.114663	0.0238654	1.59911e-06	11350	16	0.0036782	41.8943
phylum	phylum.Bacteroidetes.id.905	1	176792690	rs7546249	A	T	0.2455	-0.0569173	0.0118382	1.41931e-06	18334	24	0.00458627	84.4628
phylum	phylum.Bacteroidetes.id.905	13	70526850	rs73512626	C	A	0.0527	-0.114866	0.0238323	1.60535e-06	11350	16	0.00368328	41.9524
phylum	phylum.Bacteroidetes.id.905	13	70525553	rs60869989	G	A	0.0527	-0.114638	0.0238514	1.66274e-06	11350	16	0.00368035	41.9189
phylum	phylum.Bacteroidetes.id.905	3	89313904	rs71322865	C	T	0.1829	-0.0602966	0.013175	3.13409e-06	18335	24	0.00412262	75.8929
phylum	phylum.Bacteroidetes.id.905	13	70521955	rs7337151	A	C	0.0527	-0.114401	0.0238657	1.71118e-06	11350	16	0.00367815	41.8938
phylum	phylum.Bacteroidetes.id.905	13	70518842	rs74090626	A	G	0.0537	-0.114293	0.0238638	1.73141e-06	11350	16	0.00367844	41.8971
phylum	phylum.Bacteroidetes.id.905	13	70517877	rs60814075	C	T	0.0527	-0.11421	0.0238614	1.73754e-06	11350	16	0.00367881	41.9012
phylum	phylum.Bacteroidetes.id.905	3	89334362	rs34986288	G	A	0.167	-0.0615436	0.0135284	3.38391e-06	18330	24	0.00401647	73.9106
phylum	phylum.Bacteroidetes.id.905	13	70524468	rs61289215	C	T	0.0527	-0.11458	0.0238513	1.80843e-06	11350	16	0.00368037	41.9191
phylum	phylum.Bacteroidetes.id.905	13	70513774	rs7320487	T	C	0.0527	-0.113522	0.0238549	1.85627e-06	11350	16	0.00367981	41.9127
phylum	phylum.Bacteroidetes.id.905	13	70513882	rs7319197	A	G	0.0527	-0.113504	0.0238492	1.85627e-06	11350	16	0.00368068	41.9227
phylum	phylum.Bacteroidetes.id.905	3	89334803	rs73846124	G	A	0.17	-0.0606926	0.0132979	3.48275e-06	18335	24	0.00408469	75.1918
phylum	phylum.Bacteroidetes.id.905	13	70521407	rs7491419	T	G	0.0527	-0.113942	0.0238663	1.92843e-06	11350	16	0.00367806	41.8928
phylum	phylum.Bacteroidetes.id.905	13	70530659	rs60954548	A	G	0.0527	-0.113979	0.0238325	2.00923e-06	11350	16	0.00368326	41.9521
phylum	phylum.Bacteroidetes.id.905	13	70519401	rs75808613	G	A	0.0527	-0.113366	0.0238644	2.11984e-06	11350	16	0.00367835	41.8961
phylum	phylum.Bacteroidetes.id.905	13	70519308	rs78745799	G	T	0.997	-0.113366	0.0238644	2.11984e-06	11350	16	0.00367835	41.8961
phylum	phylum.Bacteroidetes.id.905	1	176802974	rs1014718	G	A	0.2326	-0.0566303	0.0119054	1.87823e-06	18335	24	0.00456028	83.9866
phylum	phylum.Bacteroidetes.id.905	13	70530535	rs17085756	G	A	0.0527	-0.11346	0.023833	2.21372e-06	11350	16	0.00368318	41.9512
phylum	phylum.Bacteroidetes.id.905	13	70513262	rs1888900	T	C	0.0537	-0.114084	0.0236825	1.95164e-06	11350	16	0.0037065	42.2178
phylum	phylum.Bacteroidetes.id.905	13	70530900	rs17085776	A	G	0.0527	-0.113508	0.0238305	2.23869e-06	11350	16	0.00368357	41.9556
phylum	phylum.Bacteroidetes.id.905	13	70517106	rs2183908	T	C	0.0527	-0.112481	0.0238627	2.29563e-06	11350	16	0.00367861	41.899
phylum	phylum.Bacteroidetes.id.905	1	176772958	rs1555070	C	T	0.2425	-0.0560772	0.0118824	2.23872e-06	18330	24	0.0045703	84.149
phylum	phylum.Bacteroidetes.id.905	13	70523892	rs74090642	A	G	0.0527	-0.113369	0.0238517	2.34969e-06	11350	16	0.0036803	41.9183
phylum	phylum.Bacteroidetes.id.905	13	70532016	rs17085809	A	G	0.0527	-0.113698	0.0238224	1.94906e-06	11350	16	0.00368481	41.9699
phylum	phylum.Bacteroidetes.id.905	13	70530725	rs17085765	G	C	0.0527	-0.113225	0.0238332	2.38093e-06	11350	16	0.00368315	41.9509
phylum	phylum.Bacteroidetes.id.905	13	70531223	rs17085785	C	T	0.0527	-0.11294	0.023831	2.42614e-06	11350	16	0.00368349	41.9547
phylum	phylum.Bacteroidetes.id.905	9	116888284	rs13291169	G	C	0.16	0.0700929	0.0148756	2.60991e-06	17514	23	0.00382363	67.2164
phylum	phylum.Bacteroidetes.id.905	1	176788394	rs1022523	A	G	0.2416	-0.0561858	0.0118509	1.99585e-06	18334	24	0.00458141	84.3729
phylum	phylum.Bacteroidetes.id.905	13	70531600	rs17085791	G	C	0.0527	-0.112107	0.0238231	2.74095e-06	11350	16	0.00368471	41.9687
phylum	phylum.Bacteroidetes.id.905	9	116888634	rs13291434	C	T	0.16	0.0705818	0.014978	3.01383e-06	17401	22	0.00382215	66.7567
phylum	phylum.Bacteroidetes.id.905	13	70513244	rs2875575	G	C	0.0527	-0.112261	0.0237024	2.88293e-06	11350	16	0.0037034	42.1824
phylum	phylum.Bacteroidetes.id.905	13	70520953	rs73510192	T	C	0.0527	-0.11272	0.0241829	2.86973e-06	10869	15	0.00379011	41.3439
phylum	phylum.Bacteroidetes.id.905	13	70532600	rs59082732	T	G	0.0527	-0.113232	0.0238276	2.4452e-06	11350	16	0.003684	41.9607
phylum	phylum.Bacteroidetes.id.905	1	176772360	rs1325597	G	T	0.2416	-0.0552744	0.0118871	3.05011e-06	18335	24	0.00456727	84.116
phylum	phylum.Bacteroidetes.id.905	13	70513238	rs1888899	C	T	0.0527	-0.112836	0.0236962	2.69698e-06	11350	16	0.00370436	42.1934
phylum	phylum.Bacteroidetes.id.905	9	116887845	rs7857688	G	A	0.1879	0.0649028	0.0140606	3.65295e-06	17524	23	0.00404208	71.1127
phylum	phylum.Bacteroidetes.id.905	14	59338832	rs7157380	G	C	0.0606	0.0976108	0.0212844	3.13168e-06	17298	21	0.00270873	46.9774
phylum	phylum.Bacteroidetes.id.905	13	70520688	rs73510188	G	A	0.0527	-0.111373	0.0241837	3.62961e-06	10869	15	0.00379	41.3426
phylum	phylum.Bacteroidetes.id.905	13	70520722	rs73510190	G	C	0.0527	-0.111373	0.0241837	3.62961e-06	10869	15	0.00379	41.3426
phylum	phylum.Bacteroidetes.id.905	9	136493820	rs62575403	T	C	0.0437	0.145424	0.0311079	2.95953e-06	9669	12	0.00331365	32.1396
phylum	phylum.Cyanobacteria.id.1500	3	14308119	rs2005426	C	A	0.1123	-0.139246	0.026887	2.47027e-07	6918	23	0.00534748	37.182
phylum	phylum.Cyanobacteria.id.1500	18	1008239	rs789068	A	G	0.172	-0.111385	0.0212922	1.57171e-07	7110	24	0.00656222	46.9524
phylum	phylum.Cyanobacteria.id.1500	18	1008278	rs789069	C	A	0.172	-0.110945	0.0213262	1.86418e-07	7110	24	0.00655182	46.8775
phylum	phylum.Cyanobacteria.id.1500	3	14306949	rs9864379	C	T	0.1133	-0.138933	0.0268045	2.03334e-07	6922	23	0.00536076	37.2964
phylum	phylum.Cyanobacteria.id.1500	18	1007931	rs789067	C	T	0.173	-0.110961	0.0212991	1.77712e-07	7108	24	0.00656193	46.9371
phylum	phylum.Cyanobacteria.id.1500	3	14306999	rs9830438	A	C	0.1133	-0.138247	0.026802	2.31474e-07	6922	23	0.00536125	37.2998
phylum	phylum.Cyanobacteria.id.1500	3	14307483	rs900188	A	G	0.1123	-0.137807	0.0268031	2.87568e-07	6921	23	0.00536181	37.2983
phylum	phylum.Cyanobacteria.id.1500	18	1006470	rs789063	A	G	0.1849	-0.105627	0.0207518	4.77956e-07	7118	24	0.00672445	48.1751
phylum	phylum.Cyanobacteria.id.1500	18	967298	rs67057512	G	A	0.172	-0.107972	0.0213902	6.66529e-07	7115	24	0.00652779	46.7372
phylum	phylum.Cyanobacteria.id.1500	18	986153	rs66464540	G	A	0.1879	-0.104443	0.0209529	9.3243e-07	7110	24	0.00666777	47.7127
phylum	phylum.Cyanobacteria.id.1500	18	1008431	rs789073	G	A	0.1819	-0.102031	0.0207748	1.13197e-06	7117	24	0.00671799	48.1218
phylum	phylum.Cyanobacteria.id.1500	3	14306561	rs9864035	G	A	0.1153	-0.129266	0.0267885	1.28365e-06	6920	23	0.00536548	37.3186
phylum	phylum.Cyanobacteria.id.1500	7	21647735	rs76531781	C	T	0.0497	-0.231868	0.0493393	2.87336e-06	3658	10	0.00551016	20.2568
phylum	phylum.Cyanobacteria.id.1500	18	1003316	rs789061	G	A	0.1839	-0.101945	0.0207631	1.35612e-06	7117	24	0.00672174	48.1488
phylum	phylum.Cyanobacteria.id.1500	3	14306171	rs9883109	T	C	0.1153	-0.125516	0.0267241	2.37544e-06	6922	23	0.00537681	37.4086
phylum	phylum.Cyanobacteria.id.1500	3	14280171	rs12493406	C	T	0.1133	-0.126845	0.0267642	3.21092e-06	6922	23	0.00536879	37.3526
phylum	phylum.Cyanobacteria.id.1500	3	14268744	rs13062781	G	A	0.1123	-0.12077	0.0260215	2.70286e-06	6919	23	0.00552356	38.4187
phylum	phylum.Cyanobacteria.id.1500	3	14268381	rs6773199	G	A	0.1123	-0.123572	0.0262531	2.74897e-06	6920	23	0.00547431	38.0797
phylum	phylum.Cyanobacteria.id.1500	3	14283539	rs12486770	T	A	0.1133	-0.126087	0.0267681	3.67093e-06	6922	23	0.005368	37.3471
phylum	phylum.Cyanobacteria.id.1500	3	14282488	rs62231951	A	T	0.1133	-0.125894	0.0267628	3.76648e-06	6922	23	0.00536907	37.3545
phylum	phylum.Cyanobacteria.id.1500	3	14298628	rs6442436	C	T	0.1193	-0.122577	0.0266881	3.94434e-06	6921	23	0.00538478	37.459
phylum	phylum.Cyanobacteria.id.1500	3	14299101	rs6780959	A	G	0.1193	-0.122309	0.0266891	4.03565e-06	6921	23	0.00538458	37.4576
phylum	phylum.Cyanobacteria.id.1500	18	969396	rs9748924	C	T	0.173	-0.100378	0.0213622	3.77254e-06	7116	24	0.00653537	46.7985
phylum	phylum.Cyanobacteria.id.1500	3	14301173	rs1010755	C	T	0.1183	-0.122142	0.0266711	4.24771e-06	6922	23	0.00538742	37.4829
phylum	phylum.Cyanobacteria.id.1500	3	14305836	rs13072505	A	G	0.1173	-0.12219	0.026682	4.12044e-06	6922	23	0.00538525	37.4677
phylum	phylum.Cyanobacteria.id.1500	18	968827	rs145461062	C	T	0.173	-0.100155	0.0213654	3.98398e-06	7116	24	0.0065344	46.7914
phylum	phylum.Cyanobacteria.id.1500	3	14306519	rs9863760	C	T	0.1233	-0.121297	0.026063	3.17938e-06	6921	23	0.00551322	38.3575
phylum	phylum.Cyanobacteria.id.1500	3	14303081	rs17039205	A	G	0.1183	-0.121462	0.0266937	4.51008e-06	6922	23	0.00538288	37.4511
phylum	phylum.Cyanobacteria.id.1500	3	14303190	rs17039208	T	C	0.1183	-0.121053	0.0266818	4.79374e-06	6922	23	0.00538527	37.4679
phylum	phylum.Cyanobacteria.id.1500	3	14305670	rs13095126	T	C	0.1163	-0.121293	0.0266861	4.99507e-06	6922	23	0.00538442	37.4619
phylum	phylum.Cyanobacteria.id.1500	6	48288456	rs584122	T	C	0.0666	-0.151774	0.0326827	4.22775e-06	6922	23	0.00440084	30.5884
phylum	phylum.Cyanobacteria.id.1500	17	26104110	rs2314810	G	C	0.0547	-0.218257	0.0464571	4.24763e-06	3934	13	0.00544181	21.5143
phylum	phylum.Cyanobacteria.id.1500	4	37842537	rs2553290	T	A	0.2197	0.0962131	0.0202617	3.61331e-06	7113	24	0.00689079	49.3404
phylum	phylum.Euryarchaeota.id.55	2	125440268	rs10202904	G	T	0.4672	-0.115986	0.0230271	6.1888e-07	3861	17	0.0111225	43.4046
phylum	phylum.Euryarchaeota.id.55	2	125437944	rs7601415	T	A	0.4672	-0.114447	0.023031	8.97086e-07	3858	17	0.0111292	43.3973
phylum	phylum.Euryarchaeota.id.55	2	125437070	rs1869500	A	C	0.4682	-0.113943	0.0230304	9.86913e-07	3858	17	0.0111295	43.3983
phylum	phylum.Euryarchaeota.id.55	13	41963791	rs76029318	C	T	0.0646	0.214866	0.0438442	1.04622e-06	3660	16	0.00619311	22.7956
phylum	phylum.Euryarchaeota.id.55	13	41963968	rs73457427	G	A	0.0646	0.212931	0.043791	1.26014e-06	3660	16	0.00620058	22.8232
phylum	phylum.Euryarchaeota.id.55	2	125446588	rs4848970	G	T	0.3698	0.114783	0.0238926	1.50572e-06	3862	17	0.0107212	41.8323
phylum	phylum.Euryarchaeota.id.55	13	41962188	rs9594530	T	C	0.0646	0.210776	0.0437671	1.60169e-06	3661	16	0.00620227	22.8357
phylum	phylum.Euryarchaeota.id.55	13	41955162	rs11147839	G	A	0.0646	0.210756	0.0436877	1.75228e-06	3662	16	0.00621178	22.8772
phylum	phylum.Euryarchaeota.id.55	13	41961665	rs3923545	G	C	0.0646	0.20854	0.0436841	1.87609e-06	3661	16	0.00621398	22.8791
phylum	phylum.Euryarchaeota.id.55	13	41956181	rs73457410	G	A	0.0666	0.208001	0.0428474	2.3711e-06	3661	16	0.00633455	23.3259
phylum	phylum.Euryarchaeota.id.55	3	15019595	rs73031978	G	C	0.0915	-0.197523	0.0414497	2.74069e-06	3501	14	0.0068439	24.1118
phylum	phylum.Euryarchaeota.id.55	2	125434310	rs12711690	G	A	0.4652	-0.108131	0.0230363	3.44417e-06	3857	17	0.0111295	43.3872
phylum	phylum.Euryarchaeota.id.55	13	41849721	rs9532770	T	C	0.2853	0.126343	0.0271155	3.74179e-06	3483	16	0.0104774	36.8581
phylum	phylum.Euryarchaeota.id.55	3	15019689	rs62241836	C	T	0.0915	-0.19381	0.0411463	3.76598e-06	3544	15	0.00681095	24.2898
phylum	phylum.Euryarchaeota.id.55	3	15013348	rs62241835	T	G	0.0915	-0.193943	0.0410677	3.78403e-06	3544	15	0.00682389	24.3363
phylum	phylum.Euryarchaeota.id.55	3	15015333	rs9942108	G	A	0.0915	-0.19369	0.0413169	4.01034e-06	3503	14	0.00686187	24.1894
phylum	phylum.Euryarchaeota.id.55	6	146840876	rs34928225	C	T	0.0755	0.19977	0.0425421	4.33093e-06	3483	16	0.00670357	23.4926
phylum	phylum.Euryarchaeota.id.55	3	15591607	rs7635189	A	G	0.331	0.119983	0.0259356	4.635e-06	3483	16	0.0109489	38.5349
phylum	phylum.Euryarchaeota.id.55	6	16284785	rs77658038	C	A	0.1173	-0.160157	0.0340856	4.7542e-06	3810	16	0.00764139	29.3225
phylum	phylum.Euryarchaeota.id.55	3	15051223	rs62240385	T	G	0.0885	-0.19163	0.0411582	4.85368e-06	3503	14	0.00688813	24.2826
phylum	phylum.Euryarchaeota.id.55	3	15006272	rs56209241	G	A	0.0915	-0.193769	0.0415348	4.86427e-06	3501	14	0.00682998	24.0624
phylum	phylum.Firmicutes.id.1672	2	231678413	rs3792064	A	G	0.0795	0.0897349	0.0182532	6.75498e-07	17812	23	0.0030663	54.7787
phylum	phylum.Firmicutes.id.1672	2	231676041	rs10209007	C	G	0.0795	0.0892974	0.0182435	7.39682e-07	17812	23	0.00306792	54.8078
phylum	phylum.Firmicutes.id.1672	2	231673225	rs3792068	A	G	0.0795	0.0870653	0.0182421	1.35632e-06	17812	23	0.00306816	54.8122
phylum	phylum.Firmicutes.id.1672	17	11780026	rs2009919	C	T	0.4493	0.0536457	0.0106294	4.94716e-07	17859	23	0.00524023	94.0677
phylum	phylum.Firmicutes.id.1672	2	231667381	rs28814056	G	C	0.0795	0.086242	0.0181887	1.66967e-06	17814	23	0.00307679	54.9729
phylum	phylum.Firmicutes.id.1672	21	40703251	rs112334273	A	G	0.2455	0.0627459	0.0127415	9.26452e-07	18217	23	0.00428978	78.4749
phylum	phylum.Firmicutes.id.1672	2	231670910	rs13386595	A	G	0.0795	0.0851081	0.0182235	2.28688e-06	17813	23	0.0030711	54.8679
phylum	phylum.Firmicutes.id.1672	2	231646203	rs11683620	A	G	0.0805	0.0839343	0.0181185	3.3147e-06	17816	23	0.00308834	55.186
phylum	phylum.Firmicutes.id.1672	2	231638483	rs58181266	G	A	0.0795	0.0827592	0.018116	3.70654e-06	17817	23	0.00308859	55.1936
phylum	phylum.Firmicutes.id.1672	2	231650654	rs113037048	C	T	0.0795	0.0823245	0.0181358	4.82547e-06	17817	23	0.00308523	55.1334
phylum	phylum.Firmicutes.id.1672	2	231664527	rs6436974	G	A	0.0795	0.0833439	0.0181614	3.57421e-06	17817	23	0.00308088	55.0555
phylum	phylum.Firmicutes.id.1672	2	231659779	rs6436973	C	G	0.0805	0.0826766	0.018125	4.28263e-06	17817	23	0.00308706	55.1662
phylum	phylum.Firmicutes.id.1672	2	231586340	rs13411251	T	G	0.0785	0.0833645	0.018195	4.07314e-06	17817	23	0.00307522	54.9541
phylum	phylum.Firmicutes.id.1672	2	231637719	rs11690370	C	T	0.0795	0.0825132	0.0181825	4.83188e-06	17817	23	0.00307732	54.9917
phylum	phylum.Firmicutes.id.1672	2	116724915	rs13421739	G	C	0.0567	0.0943944	0.0179641	1.94644e-06	18340	24	0.00302606	55.6604
phylum	phylum.Firmicutes.id.1672	5	32670193	rs1968246	T	C	2	0.0497974	0.0106991	3.70714e-06	17745	22	0.00523958	93.4555
phylum	phylum.Firmicutes.id.1672	2	231592211	rs28651047	C	T	0.0795	0.0831545	0.0181979	4.34388e-06	17817	23	0.00307473	54.9453
phylum	phylum.Firmicutes.id.1672	12	97374875	rs7975768	G	C	0.3648	0.0512732	0.0109226	2.82482e-06	17859	23	0.00510029	91.5428
phylum	phylum.Firmicutes.id.1672	4	171672038	rs2332027	A	G	0.5	-0.0482656	0.0104823	4.04546e-06	18340	24	0.00517477	95.3885
phylum	phylum.Firmicutes.id.1672	2	231592186	rs10164700	G	A	0.0795	0.0823522	0.0181978	4.84779e-06	17817	23	0.00307474	54.9455
phylum	phylum.Firmicutes.id.1672	19	22899585	rs7247191	C	T	0.1382	-0.0713033	0.0157424	4.73101e-06	18340	24	0.00345166	63.5158
phylum	phylum.Firmicutes.id.1672	20	54087963	rs3852931	T	C	0.4662	-0.0482086	0.0105	4.52594e-06	18260	23	0.00518861	95.2277
phylum	phylum.Firmicutes.id.1672	2	116716993	rs10169367	C	T	0.0557	0.0924053	0.0179962	2.78139e-06	18340	24	0.00302069	55.5613
phylum	phylum.Firmicutes.id.1672	12	97371860	rs11108755	T	A	0.3648	0.050452	0.01095	4.31203e-06	17859	23	0.00508761	91.314
phylum	phylum.Firmicutes.id.1672	2	116767023	rs7557870	A	T	0.0567	0.0987373	0.0187352	3.26452e-06	17859	23	0.00297981	53.3696
phylum	phylum.Firmicutes.id.1672	2	116733337	rs1374597	G	T	0.0567	0.092607	0.0180082	3.33938e-06	18340	24	0.00301868	55.5242
phylum	phylum.Firmicutes.id.1672	2	116767295	rs7600092	C	T	0.0567	0.0980952	0.0187386	4.07435e-06	17859	23	0.00297927	53.3598
phylum	phylum.Firmicutes.id.1672	2	116707255	rs10201035	C	T	0.0557	0.0898755	0.0183794	4.7738e-06	18340	24	0.0029579	54.4029
phylum	phylum.Firmicutes.id.1672	2	116768311	rs13401441	G	T	0.0567	0.0974203	0.0187156	4.38173e-06	17859	23	0.00298291	53.4252
phylum	phylum.Firmicutes.id.1672	2	116737687	rs4289208	T	C	0.0567	0.0914885	0.0180056	4.99302e-06	18339	24	0.00301927	55.5321
phylum	phylum.Lentisphaerae.id.2238	21	21023966	rs2825714	G	A	0.1571	-0.138226	0.0289096	1.49772e-06	4739	22	0.00724624	34.576
phylum	phylum.Lentisphaerae.id.2238	7	146795379	rs11770843	T	C	0.2594	0.111896	0.0234776	1.13813e-06	4709	21	0.0089641	42.5757
phylum	phylum.Lentisphaerae.id.2238	20	61394262	rs77599476	G	A	0.0656	0.229981	0.0479918	1.90263e-06	3726	14	0.00556119	20.8257
phylum	phylum.Lentisphaerae.id.2238	20	61393859	rs112022900	G	A	0.0656	0.218168	0.046109	2.81686e-06	4096	15	0.00526697	21.6772
phylum	phylum.Lentisphaerae.id.2238	9	111086170	rs62570196	T	C	0.0686	-0.217203	0.0439621	9.64474e-07	3716	15	0.00608408	22.7346
phylum	phylum.Lentisphaerae.id.2238	7	146812673	rs6951588	T	C	0.2535	0.107004	0.023203	4.46825e-06	4733	22	0.00902366	43.0797
phylum	phylum.Lentisphaerae.id.2238	7	146808977	rs11764871	T	G	0.2505	0.108427	0.0233346	3.70396e-06	4730	22	0.00897885	42.8366
phylum	phylum.Lentisphaerae.id.2238	20	61392681	rs45621736	G	A	0.0656	0.218149	0.0461084	2.76236e-06	4097	15	0.00526576	21.6774
phylum	phylum.Lentisphaerae.id.2238	7	146798566	rs35004924	A	C	0.2555	0.106396	0.0235548	4.09567e-06	4705	21	0.00894252	42.4362
phylum	phylum.Lentisphaerae.id.2238	15	101242690	rs1002941	A	G	0.2793	0.107661	0.0233382	4.3088e-06	4739	22	0.0089606	42.8302
phylum	phylum.Lentisphaerae.id.2238	5	94720245	rs2731834	G	C	0.2237	0.109935	0.0236848	3.79601e-06	4738	22	0.00883246	42.2033
phylum	phylum.Proteobacteria.id.2375	3	66318042	rs922773	T	C	0.1402	-0.0803778	0.0157851	3.67958e-07	18132	23	0.00348171	63.3439
phylum	phylum.Proteobacteria.id.2375	10	119247234	rs2532663	A	G	0.0626	-0.125578	0.0258034	7.46812e-07	13013	16	0.00296931	38.7487
phylum	phylum.Proteobacteria.id.2375	19	43505320	rs12150865	T	C	0.4751	0.0511615	0.0106407	1.54085e-06	17769	23	0.00526108	93.968
phylum	phylum.Proteobacteria.id.2375	19	43503997	rs12976403	G	A	0.4751	0.0507839	0.0106703	2.03578e-06	17769	23	0.00524656	93.7073
phylum	phylum.Proteobacteria.id.2375	19	43509033	rs7246771	G	C	0.4732	0.0502453	0.0106399	2.37053e-06	17769	23	0.0052615	93.9755
phylum	phylum.Proteobacteria.id.2375	19	43504965	rs10853762	T	A	0.4751	0.0502497	0.0106347	2.35645e-06	17769	23	0.00526407	94.0216
phylum	phylum.Proteobacteria.id.2375	19	43504510	rs9797816	G	A	0.4732	0.0501624	0.0106362	2.44846e-06	17769	23	0.00526329	94.0076
phylum	phylum.Proteobacteria.id.2375	19	43514721	rs7246428	G	T	0.4751	0.0497758	0.0106343	2.92886e-06	17769	23	0.00526425	94.0248
phylum	phylum.Proteobacteria.id.2375	7	134388240	rs2347697	T	G	0.3181	0.0502281	0.0108968	4.26914e-06	18248	24	0.00500389	91.7601
phylum	phylum.Proteobacteria.id.2375	19	43526731	rs4029163	A	C	0.4751	0.0495594	0.010635	3.20214e-06	17769	23	0.00526389	94.0184
phylum	phylum.Proteobacteria.id.2375	19	43505709	rs11083677	C	T	0.4732	0.0497273	0.01064	3.00857e-06	17769	23	0.00526141	93.974
phylum	phylum.Proteobacteria.id.2375	19	43509871	rs11671245	T	C	0.4732	0.0496414	0.0106415	3.1202e-06	17769	23	0.00526072	93.9615
phylum	phylum.Proteobacteria.id.2375	19	43514519	rs7246855	T	C	0.4751	0.0496355	0.0106348	3.13011e-06	17769	23	0.00526397	94.02
phylum	phylum.Proteobacteria.id.2375	7	134388255	rs2347698	A	G	0.3181	0.0501742	0.0108956	4.36655e-06	18250	24	0.00500389	91.7703
phylum	phylum.Proteobacteria.id.2375	19	43515091	rs7249825	G	T	0.4751	0.0495728	0.0106341	3.21364e-06	17769	23	0.00526433	94.0262
phylum	phylum.Proteobacteria.id.2375	19	43514552	rs7246141	G	C	0.4751	0.0494843	0.0106344	3.3497e-06	17769	23	0.00526417	94.0235
phylum	phylum.Proteobacteria.id.2375	19	43515268	rs55717966	G	C	0.4761	0.0494176	0.0106382	3.45635e-06	17769	23	0.0052623	93.9899
phylum	phylum.Proteobacteria.id.2375	19	43529026	rs2471952	C	T	0.4742	0.0490906	0.0106378	3.9484e-06	17769	23	0.00526253	93.994
phylum	phylum.Proteobacteria.id.2375	7	134388083	rs2347696	T	C	0.3181	0.0499255	0.0108981	4.90293e-06	18248	24	0.00500329	91.749
phylum	phylum.Proteobacteria.id.2375	19	43516928	rs6509051	A	G	0.4751	0.0493113	0.0106343	3.6156e-06	17769	23	0.00526425	94.0248
phylum	phylum.Proteobacteria.id.2375	19	43496859	rs11666257	A	G	0.4682	0.0496785	0.010685	3.45334e-06	17769	23	0.00523938	93.5784
phylum	phylum.Proteobacteria.id.2375	19	43530390	rs2736151	C	T	0.4771	0.0492207	0.0106471	3.80334e-06	17769	23	0.00525795	93.9119
phylum	phylum.Proteobacteria.id.2375	19	43529380	rs2526711	A	G	0.4692	0.0491145	0.0106363	3.90314e-06	17769	23	0.00526324	94.0067
phylum	phylum.Proteobacteria.id.2375	19	43516791	rs7257768	A	G	0.4751	0.049024	0.0106387	4.11449e-06	17769	23	0.00526206	93.9857
phylum	phylum.Proteobacteria.id.2375	19	43505984	rs11881408	C	T	0.4732	0.049174	0.0106434	3.88195e-06	17769	23	0.00525978	93.9446
phylum	phylum.Proteobacteria.id.2375	19	43511167	rs12977541	T	C	0.4751	0.0490953	0.0106376	3.99253e-06	17769	23	0.00526263	93.9958
phylum	phylum.Proteobacteria.id.2375	19	43491646	rs11670025	T	G	0.4682	0.0491897	0.0106431	3.82966e-06	17769	23	0.00525991	93.9469
phylum	phylum.Proteobacteria.id.2375	10	119291286	rs79445780	A	G	0.0636	-0.115995	0.0253646	3.58382e-06	13850	17	0.00283849	39.4193
phylum	phylum.Proteobacteria.id.2375	19	43513267	rs11083679	G	A	0.4751	0.0489342	0.0106407	4.28494e-06	17769	23	0.00526109	93.9681
phylum	phylum.Proteobacteria.id.2375	19	43501453	rs4803563	A	G	0.4692	0.0491315	0.0106754	4.34824e-06	17769	23	0.00524409	93.6629
phylum	phylum.Proteobacteria.id.2375	19	43529695	rs2526712	A	G	0.4751	0.0487126	0.0106477	4.77983e-06	17769	23	0.00525767	93.9068
phylum	phylum.Proteobacteria.id.2375	19	43486788	rs11083672	G	C	0.4732	0.0492669	0.0106903	4.30536e-06	17769	23	0.00523683	93.5326
phylum	phylum.Proteobacteria.id.2375	19	43512100	rs10412444	C	T	0.4732	0.0487933	0.0106447	4.6094e-06	17769	23	0.00525911	93.9327
phylum	phylum.Proteobacteria.id.2375	19	43522911	rs9789252	A	C	0.4751	0.0486103	0.0106337	4.90975e-06	17769	23	0.00526453	94.0299
phylum	phylum.Proteobacteria.id.2375	19	43511966	rs12610565	G	A	0.4732	0.0487522	0.0106414	4.66155e-06	17769	23	0.00526075	93.962
phylum	phylum.Proteobacteria.id.2375	19	43508956	rs7246662	G	A	0.4732	0.0486516	0.0106358	4.83349e-06	17769	23	0.00526352	94.0119
phylum	phylum.Proteobacteria.id.2375	19	43506174	rs4494654	C	T	0.4732	0.0486534	0.0106375	4.8663e-06	17769	23	0.00526268	93.9967
phylum	phylum.Proteobacteria.id.2375	19	43499898	rs2883539	G	C	0.4702	0.0488233	0.0106768	4.96392e-06	17769	23	0.0052434	93.6505
phylum	phylum.Proteobacteria.id.2375	19	43495033	rs6509049	T	G	0.4712	0.048894	0.0106836	4.94227e-06	17769	23	0.00524006	93.5905
phylum	phylum.Proteobacteria.id.2375	17	68347701	rs312757	G	C	0.2982	-0.0517269	0.0112854	4.839e-06	18250	24	0.0048319	88.6005
phylum	phylum.Tenericutes.id.3919	14	46519718	rs74603314	C	T	0.0457	0.221639	0.0462918	1.55689e-06	4499	9	0.00477859	21.5925
phylum	phylum.Tenericutes.id.3919	5	148784624	rs6867857	C	A	0.0746	0.122004	0.0268882	2.41516e-06	10391	20	0.0035664	37.1839
phylum	phylum.Tenericutes.id.3919	8	59440824	rs10108398	A	G	0.2913	0.0769142	0.0153953	1.09e-06	10932	23	0.00590663	64.9431
phylum	phylum.Tenericutes.id.3919	2	157520186	rs67374027	T	A	0.2425	0.0752392	0.0154766	9.69984e-07	11389	24	0.00564132	64.6022
phylum	phylum.Tenericutes.id.3919	2	157532549	rs11890098	G	A	0.2555	0.074438	0.0153389	9.56571e-07	11392	24	0.00569022	65.1825
phylum	phylum.Tenericutes.id.3919	11	47103877	rs72901605	C	T	0.1859	-0.0841852	0.0178119	3.2579e-06	10526	21	0.00530537	56.1315
phylum	phylum.Tenericutes.id.3919	8	59454408	rs10111506	A	T	0.3698	0.0690892	0.0142385	1.60296e-06	11392	24	0.00612726	70.2197
phylum	phylum.Tenericutes.id.3919	2	157525027	rs1583268	G	A	0.2555	0.0732503	0.0153491	1.44665e-06	11390	24	0.00568743	65.1389
phylum	phylum.Tenericutes.id.3919	1	109965986	rs3768491	G	A	0.2863	-0.0681052	0.0149061	4.23352e-06	11002	23	0.00606072	67.0744
phylum	phylum.Tenericutes.id.3919	1	109845252	rs638542	A	G	0.2863	-0.0680361	0.0149555	4.48578e-06	10999	23	0.00604245	66.8528
phylum	phylum.Tenericutes.id.3919	1	61850864	rs12566890	G	T	0.0954	-0.101147	0.0230978	3.65095e-06	11371	24	0.00379297	43.2865
phylum	phylum.Tenericutes.id.3919	1	109937931	rs12711448	T	C	0.2863	-0.0678962	0.0149073	4.50662e-06	11002	23	0.00606021	67.0688
phylum	phylum.Tenericutes.id.3919	8	59454665	rs12674568	A	G	0.3678	0.0691853	0.0142612	1.60383e-06	11392	24	0.00611757	70.108
phylum	phylum.Tenericutes.id.3919	2	157532113	rs4325706	C	T	0.2555	0.0726682	0.0153476	1.72613e-06	11392	24	0.00568698	65.1452
phylum	phylum.Tenericutes.id.3919	8	59455335	rs12680996	T	C	0.3698	0.0685653	0.0142385	1.92176e-06	11392	24	0.00612726	70.2197
phylum	phylum.Tenericutes.id.3919	8	59458627	rs16923562	A	G	0.3698	0.0685435	0.0142386	1.92193e-06	11392	24	0.00612724	70.2195
phylum	phylum.Tenericutes.id.3919	8	59462283	rs10102709	C	T	0.3668	0.0689619	0.0142614	1.74683e-06	11392	24	0.00611749	70.1071
phylum	phylum.Tenericutes.id.3919	8	59458704	rs16923564	T	C	0.3698	0.0684477	0.0142387	1.99045e-06	11392	24	0.00612717	70.2187
phylum	phylum.Tenericutes.id.3919	8	59459972	rs11776003	G	A	0.3698	0.0683977	0.0142381	2.02567e-06	11392	24	0.00612745	70.222
phylum	phylum.Tenericutes.id.3919	8	59451173	rs1991359	A	G	0.3698	0.0682789	0.014238	2.11603e-06	11392	24	0.0061275	70.2225
phylum	phylum.Tenericutes.id.3919	8	59448217	rs28650441	A	C	0.3698	0.0682953	0.0142425	2.1268e-06	11392	24	0.00612554	70.1999
phylum	phylum.Tenericutes.id.3919	8	59448796	rs6471729	G	A	0.3688	0.0681123	0.0142335	2.21899e-06	11392	24	0.00612938	70.2442
phylum	phylum.Tenericutes.id.3919	8	59447578	rs7817515	T	G	0.3698	0.068114	0.0142366	2.22545e-06	11392	24	0.00612806	70.229
phylum	phylum.Tenericutes.id.3919	8	59448627	rs7009248	A	G	0.3698	0.068168	0.0142375	2.24358e-06	11392	24	0.00612771	70.2249
phylum	phylum.Tenericutes.id.3919	8	59460434	rs28429491	C	T	0.3698	0.0679059	0.0142397	2.39268e-06	11392	24	0.00612676	70.214
phylum	phylum.Tenericutes.id.3919	2	157526027	rs7590919	G	A	0.2575	0.0719132	0.0153544	2.25319e-06	11387	24	0.00568698	65.1166
phylum	phylum.Tenericutes.id.3919	2	157540194	rs13024040	C	T	0.2316	0.0737126	0.0156797	2.12643e-06	11374	24	0.00557598	63.7656
phylum	phylum.Tenericutes.id.3919	2	157511441	rs13025440	T	G	0.2167	0.07496	0.0158899	2.21139e-06	11374	24	0.00550261	62.9219
phylum	phylum.Tenericutes.id.3919	8	59450071	rs55774738	T	C	0.3698	0.0674492	0.0142058	2.61304e-06	11391	24	0.00614183	70.3816
phylum	phylum.Tenericutes.id.3919	8	59468651	rs7825996	A	T	0.3579	0.0683138	0.0143454	2.59558e-06	11390	24	0.00608295	69.6966
phylum	phylum.Tenericutes.id.3919	8	59456607	rs7014398	C	T	0.3668	0.0678389	0.0142611	2.54702e-06	11392	24	0.00611762	70.1086
phylum	phylum.Tenericutes.id.3919	2	157525233	rs1583269	C	G	0.2555	0.0715591	0.0153933	2.62258e-06	11390	24	0.00567119	64.9519
phylum	phylum.Tenericutes.id.3919	8	59469275	rs72647435	G	T	0.3579	0.0681596	0.014349	2.76111e-06	11390	24	0.00608142	69.679
phylum	phylum.Tenericutes.id.3919	8	59485759	rs10099153	C	G	0.3579	0.0680709	0.0143495	2.82984e-06	11389	24	0.00608174	69.6765
phylum	phylum.Tenericutes.id.3919	2	157536578	rs13027493	T	A	0.2545	0.0713202	0.0153528	2.70764e-06	11391	24	0.00568556	65.1231
phylum	phylum.Tenericutes.id.3919	8	59458402	rs9297995	C	T	0.3698	0.0670554	0.014205	3.00279e-06	11391	24	0.00614214	70.3852
phylum	phylum.Tenericutes.id.3919	8	59464692	rs10113750	C	T	0.3698	0.0670471	0.0142303	3.14716e-06	11392	24	0.00613078	70.2604
phylum	phylum.Tenericutes.id.3919	8	59469053	rs12335008	T	A	0.3579	0.0678502	0.0143495	3.084e-06	11390	24	0.0060812	69.6764
phylum	phylum.Tenericutes.id.3919	8	59448600	rs7009374	C	T	0.3698	0.0668366	0.014205	3.25654e-06	11391	24	0.00614215	70.3853
phylum	phylum.Tenericutes.id.3919	8	59478980	rs10099912	G	T	0.3579	0.0677733	0.0143516	3.14325e-06	11390	24	0.00608034	69.6666
phylum	phylum.Tenericutes.id.3919	8	59456014	rs10090964	A	T	0.3698	0.066757	0.0142116	3.39484e-06	11391	24	0.00613933	70.3528
phylum	phylum.Tenericutes.id.3919	8	59475414	rs7011095	T	A	0.3579	0.0675462	0.0143507	3.40814e-06	11390	24	0.00608072	69.6709
phylum	phylum.Tenericutes.id.3919	8	59472582	rs59979442	A	G	0.3579	0.0674887	0.0143499	3.43268e-06	11390	24	0.00608106	69.6748
phylum	phylum.Tenericutes.id.3919	8	59473938	rs12676593	A	G	0.3579	0.0674462	0.0143497	3.49366e-06	11390	24	0.00608113	69.6756
phylum	phylum.Tenericutes.id.3919	8	59481292	rs10094910	T	C	0.3718	0.0667002	0.0142236	3.61324e-06	11390	24	0.00613473	70.2935
phylum	phylum.Tenericutes.id.3919	2	157538941	rs13015145	G	A	0.2555	0.070553	0.0153617	3.44674e-06	11392	24	0.00568181	65.0856
phylum	phylum.Tenericutes.id.3919	8	59475078	rs28809811	G	T	0.341	0.0678791	0.0145288	4.12473e-06	11385	24	0.00600926	68.8169
phylum	phylum.Tenericutes.id.3919	8	59460978	rs6981601	C	T	0.3698	0.0661402	0.014205	4.0455e-06	11391	24	0.00614216	70.3854
phylum	phylum.Tenericutes.id.3919	8	59461621	rs6986129	A	T	0.3698	0.066053	0.0142062	4.18971e-06	11391	24	0.00614164	70.3794
phylum	phylum.Tenericutes.id.3919	8	59477946	rs11783174	G	T	0.3579	0.0668384	0.014352	4.33416e-06	11390	24	0.00608015	69.6643
phylum	phylum.Tenericutes.id.3919	2	157502466	rs12476593	C	G	0.2157	0.0733315	0.015929	3.84459e-06	11371	24	0.00549062	62.7675
phylum	phylum.Tenericutes.id.3919	8	59478423	rs10111052	T	G	0.3718	0.0659231	0.0142242	4.70313e-06	11390	24	0.00613446	70.2904
phylum	phylum.Tenericutes.id.3919	20	16259524	rs6043847	C	T	0.0696	-0.114937	0.0248606	4.55476e-06	11130	21	0.00360103	40.2171
phylum	phylum.Verrucomicrobia.id.3982	4	100544188	rs74542928	C	T	0.0785	0.115994	0.0231324	4.08375e-07	11703	22	0.00368028	43.2221
phylum	phylum.Verrucomicrobia.id.3982	10	5073050	rs11252894	C	A	0.1978	0.0784055	0.0162769	1.10556e-06	12381	24	0.00493767	61.4268
phylum	phylum.Verrucomicrobia.id.3982	4	100542921	rs112769434	A	G	0.0785	0.11521	0.0231331	5.22826e-07	11703	22	0.00368016	43.2206
phylum	phylum.Verrucomicrobia.id.3982	10	5076367	rs12416161	C	T	0.1978	0.0776009	0.0162297	1.22631e-06	12381	24	0.00495196	61.6054
phylum	phylum.Verrucomicrobia.id.3982	4	100542167	rs1491244	A	T	0.0785	0.114717	0.0231235	5.97047e-07	11703	22	0.0036817	43.2387
phylum	phylum.Verrucomicrobia.id.3982	16	81063149	rs2602429	T	C	0.2217	0.0764148	0.0153487	8.7104e-07	12104	23	0.00535388	65.1415
phylum	phylum.Verrucomicrobia.id.3982	4	100544511	rs6832119	A	G	0.0785	0.113566	0.0231342	8.09414e-07	11703	22	0.00367999	43.2186
phylum	phylum.Verrucomicrobia.id.3982	4	100518746	rs111311092	A	T	0.0785	0.111809	0.0231011	1.15388e-06	11703	22	0.00368525	43.2807
phylum	phylum.Verrucomicrobia.id.3982	4	95027272	rs11729256	C	T	0.2386	0.0696984	0.0146953	2.23402e-06	12377	24	0.00546794	68.0378
phylum	phylum.Verrucomicrobia.id.3982	4	100545232	rs113653192	C	T	0.0785	0.112654	0.0231343	1.01491e-06	11703	22	0.00367998	43.2185
phylum	phylum.Verrucomicrobia.id.3982	4	100544867	rs6832927	C	A	0.0785	0.112582	0.0231343	1.03157e-06	11703	22	0.00367998	43.2185
phylum	phylum.Verrucomicrobia.id.3982	4	100545820	rs7693865	C	T	0.0785	0.112494	0.0231304	1.0673e-06	11704	22	0.00368028	43.2257
phylum	phylum.Verrucomicrobia.id.3982	4	100523402	rs76564762	C	T	0.0785	0.111136	0.0231062	1.32135e-06	11703	22	0.00368444	43.2711
phylum	phylum.Verrucomicrobia.id.3982	4	100520521	rs6837699	G	A	0.0785	0.110781	0.0231006	1.45917e-06	11703	22	0.00368533	43.2816
phylum	phylum.Verrucomicrobia.id.3982	4	100517005	rs2903202	A	T	0.0994	0.0992562	0.0203888	1.58806e-06	12090	23	0.00404039	49.0384
phylum	phylum.Verrucomicrobia.id.3982	10	5064327	rs4242783	A	G	0.2873	0.0689849	0.0145177	1.75496e-06	12104	23	0.00565859	68.87
phylum	phylum.Verrucomicrobia.id.3982	4	100518283	rs17533489	T	C	0.0994	0.0992875	0.0204496	1.61279e-06	12090	23	0.00402843	48.8926
phylum	phylum.Verrucomicrobia.id.3982	1	55522083	rs45598138	A	C	0.0517	-0.143901	0.03054	2.19127e-06	9932	16	0.00328598	32.7373
phylum	phylum.Verrucomicrobia.id.3982	4	100546600	rs79837054	T	C	0.0785	0.111399	0.0231351	1.35609e-06	11704	22	0.00367954	43.2169
phylum	phylum.Verrucomicrobia.id.3982	4	100517144	rs79606973	T	A	0.0994	0.098918	0.02045	1.72806e-06	12090	23	0.00402835	48.8917
phylum	phylum.Verrucomicrobia.id.3982	10	5068141	rs12411321	T	C	0.1978	0.0739245	0.0162783	3.90456e-06	12383	24	0.00493645	61.4214
phylum	phylum.Verrucomicrobia.id.3982	4	100524149	rs111303866	C	A	0.0785	0.1101	0.0231169	1.65216e-06	11703	22	0.00368274	43.251
phylum	phylum.Verrucomicrobia.id.3982	4	100524148	rs112707021	G	A	0.0785	0.1101	0.0231169	1.65216e-06	11703	22	0.00368274	43.251
phylum	phylum.Verrucomicrobia.id.3982	4	100514585	rs112812594	G	A	0.0785	0.109079	0.0229059	1.96846e-06	11703	22	0.00371654	43.6495
phylum	phylum.Verrucomicrobia.id.3982	4	95016155	rs113634144	G	T	0.2406	0.0684888	0.0146912	3.56301e-06	12375	24	0.00547034	68.0568
phylum	phylum.Verrucomicrobia.id.3982	4	100518483	rs79194015	A	T	0.0994	0.0983733	0.0204497	2.00098e-06	12090	23	0.00402841	48.8924
phylum	phylum.Verrucomicrobia.id.3982	5	40438158	rs76430504	C	T	0.0557	-0.11753	0.025458	3.4956e-06	11624	21	0.00336786	39.2736
phylum	phylum.Verrucomicrobia.id.3982	4	100519948	rs2035814	A	G	0.1004	0.0968913	0.0204499	2.72594e-06	12090	23	0.00402837	48.8919
phylum	phylum.Verrucomicrobia.id.3982	4	100528381	rs76819189	C	T	0.0994	0.0978124	0.0204501	2.18811e-06	12090	23	0.00402832	48.8913
phylum	phylum.Verrucomicrobia.id.3982	4	100520412	rs111441437	T	A	0.0994	0.0971731	0.0204502	2.5995e-06	12090	23	0.00402832	48.8912
phylum	phylum.Verrucomicrobia.id.3982	4	100523366	rs113911713	T	C	0.0994	0.0972511	0.02045	2.50699e-06	12090	23	0.00402836	48.8918
phylum	phylum.Verrucomicrobia.id.3982	4	100530762	rs112520120	T	C	0.0994	0.0972366	0.0204504	2.48101e-06	12090	23	0.00402827	48.8906
phylum	phylum.Verrucomicrobia.id.3982	4	100530586	rs76877520	G	A	0.0994	0.0972312	0.0204504	2.49087e-06	12090	23	0.00402828	48.8908
phylum	phylum.Verrucomicrobia.id.3982	4	100529085	rs7698547	C	T	0.0994	0.0969812	0.0204502	2.65545e-06	12090	23	0.00402831	48.8911
phylum	phylum.Verrucomicrobia.id.3982	4	100533496	rs75487972	T	C	0.0994	0.0967103	0.0204511	2.73611e-06	12090	23	0.00402813	48.889
phylum	phylum.Verrucomicrobia.id.3982	4	100551372	rs10516447	A	G	0.0825	0.107673	0.0229738	2.38255e-06	11704	22	0.00370528	43.5204
phylum	phylum.Verrucomicrobia.id.3982	4	100531997	rs6532823	C	A	0.0994	0.0967282	0.0204504	2.80291e-06	12090	23	0.00402827	48.8906
phylum	phylum.Verrucomicrobia.id.3982	4	100549105	rs74399905	T	A	0.0835	0.107013	0.0229736	2.70949e-06	11704	22	0.0037053	43.5207
phylum	phylum.Verrucomicrobia.id.3982	4	100533913	rs41275715	C	T	0.0994	0.0964143	0.0204511	2.92247e-06	12090	23	0.00402813	48.8889
phylum	phylum.Verrucomicrobia.id.3982	4	100508544	rs2035815	T	C	0.0994	0.0961029	0.0204068	3.39193e-06	12090	23	0.00403684	48.9951
phylum	phylum.Verrucomicrobia.id.3982	4	100532637	rs745075	T	C	0.0994	0.0963366	0.0204513	2.98268e-06	12090	23	0.0040281	48.8886
phylum	phylum.Verrucomicrobia.id.3982	4	100547579	rs6842339	T	G	0.0835	0.10715	0.0229746	2.82024e-06	11704	22	0.00370515	43.5189
phylum	phylum.Verrucomicrobia.id.3982	4	100547715	rs112048442	G	A	0.0835	0.107131	0.0229777	2.84278e-06	11701	22	0.0037056	43.513
phylum	phylum.Verrucomicrobia.id.3982	18	49473635	rs117107102	G	A	0.0447	0.204283	0.0427565	2.67935e-06	5071	9	0.00459098	23.379
phylum	phylum.Verrucomicrobia.id.3982	4	100532802	rs745074	T	A	0.0994	0.0961395	0.0204514	3.14782e-06	12090	23	0.00402807	48.8883
phylum	phylum.Verrucomicrobia.id.3982	4	100534482	rs1491246	A	T	0.0994	0.0959186	0.0204516	3.30699e-06	12090	23	0.00402805	48.888
phylum	phylum.Verrucomicrobia.id.3982	4	100511413	rs112108820	C	T	0.0994	0.0953378	0.020309	3.79871e-06	12086	23	0.00405755	49.2312
phylum	phylum.Verrucomicrobia.id.3982	4	100538423	rs1491237	A	G	0.0994	0.0962304	0.0204541	3.19862e-06	12090	23	0.00402754	48.8818
phylum	phylum.Verrucomicrobia.id.3982	4	100535330	rs111664214	C	T	0.0994	0.0958202	0.0204049	3.27459e-06	12089	23	0.00403755	48.9997
phylum	phylum.Verrucomicrobia.id.3982	4	100521637	rs17533517	C	T	0.0994	0.0953468	0.0204503	3.92823e-06	12090	23	0.00402829	48.8909
phylum	phylum.Verrucomicrobia.id.3982	4	100534554	rs1491245	T	G	0.0994	0.0956934	0.0204517	3.50218e-06	12090	23	0.00402802	48.8876
phylum	phylum.Verrucomicrobia.id.3982	4	100513694	rs114505328	T	A	0.0994	0.0947084	0.0203409	4.48096e-06	12090	23	0.00404988	49.154
phylum	phylum.Verrucomicrobia.id.3982	4	100509167	rs17533020	A	G	0.0994	0.094669	0.0204033	4.79127e-06	12090	23	0.00403754	49.0037
phylum	phylum.Verrucomicrobia.id.3982	4	100534959	rs76826818	A	G	0.0994	0.0949079	0.0204517	4.37434e-06	12090	23	0.00402801	48.8875
phylum	phylum.Verrucomicrobia.id.3982	4	100536363	rs7668586	C	T	0.0994	0.0947235	0.0204521	4.58935e-06	12090	23	0.00402794	48.8866
phylum	phylum.Verrucomicrobia.id.3982	4	100548163	rs79293902	C	T	0.0835	0.104526	0.0229746	4.86274e-06	11704	22	0.00370515	43.5189
phylum	phylum.Verrucomicrobia.id.3982	4	100551756	rs6844547	C	T	0.0825	0.104742	0.022972	4.48313e-06	11704	22	0.00370556	43.5238
phylum	phylum.Verrucomicrobia.id.3982	4	100551902	rs6845301	G	A	0.0825	0.104647	0.0229723	4.61752e-06	11704	22	0.00370552	43.5233
phylum	phylum.Verrucomicrobia.id.3982	15	97570657	rs12908520	A	G	0.4563	0.0594916	0.012823	3.40448e-06	12380	24	0.00625982	77.9722
class	class.Actinobacteria.id.419	2	136616754	rs182549	T	C	0.4911	0.111489	0.012066	3.79006e-20	16313	24	0.00505478	82.8674
class	class.Actinobacteria.id.419	2	136608646	rs4988235	A	G	0.492	0.109587	0.0120515	1.49628e-19	16313	24	0.00506081	82.9668
class	class.Actinobacteria.id.419	2	136707982	rs6754311	T	C	0.4891	0.108073	0.012047	4.17544e-19	16312	24	0.00506301	82.998
class	class.Actinobacteria.id.419	2	135907088	rs6730157	A	G	0.5099	0.107534	0.0119089	2.42687e-19	16313	24	0.00512111	83.9604
class	class.Actinobacteria.id.419	2	136407479	rs1446585	A	G	0.4612	0.108704	0.0121458	7.70753e-19	16182	23	0.00506218	82.3228
class	class.Actinobacteria.id.419	2	135837906	rs7570971	C	A	0.5099	0.106846	0.0119243	2.56268e-19	16182	23	0.00515574	83.8521
class	class.Actinobacteria.id.419	2	136413650	rs36084664	A	G	0.2097	-0.110466	0.0128847	2.80454e-19	15292	21	0.00504967	77.6013
class	class.Actinobacteria.id.419	2	136381348	rs12465802	G	A	0.507	0.106318	0.0119961	8.79017e-19	16313	24	0.00508408	83.3502
class	class.Actinobacteria.id.419	2	135954797	rs1375131	T	C	0.5109	0.105674	0.0119114	9.16152e-19	16312	24	0.00512037	83.9431
class	class.Actinobacteria.id.419	2	136740900	rs687670	T	C	0.4145	0.105578	0.0123097	2.45209e-17	16313	24	0.00495522	81.227
class	class.Actinobacteria.id.419	2	136043944	rs13023281	T	C	0.2078	-0.103988	0.0127966	1.58126e-17	15292	21	0.00508426	78.1356
class	class.Actinobacteria.id.419	2	136721995	rs13404551	T	C	0.4155	0.103988	0.0122982	9.54286e-17	16311	24	0.00496043	81.303
class	class.Actinobacteria.id.419	2	136685228	rs309160	C	T	0.4145	0.102058	0.0123086	3.41155e-16	16313	24	0.00495564	81.2341
class	class.Actinobacteria.id.419	2	136755684	rs309134	G	A	0.3837	0.10365	0.0124917	3.70696e-16	16312	24	0.00488366	80.0434
class	class.Actinobacteria.id.419	2	136670298	rs309168	C	T	0.4145	0.101529	0.0123111	4.87508e-16	16313	24	0.00495465	81.2177
class	class.Actinobacteria.id.419	2	136658345	rs218174	A	G	0.4145	0.10151	0.0123143	5.94757e-16	16312	24	0.00495365	81.1962
class	class.Actinobacteria.id.419	2	136322676	rs6759321	G	T	0.4692	0.0987904	0.0120966	7.15867e-16	16182	23	0.00508268	82.6578
class	class.Actinobacteria.id.419	2	136614255	rs309180	A	G	0.4165	0.100268	0.0123238	1.25725e-15	16313	24	0.00494957	81.1339
class	class.Actinobacteria.id.419	2	136721603	rs12615624	A	G	0.3837	0.101483	0.0124921	1.56695e-15	16313	24	0.00488321	80.0409
class	class.Actinobacteria.id.419	2	136638216	rs632632	T	C	0.4175	0.0994763	0.0123137	2.2018e-15	16312	24	0.00495391	81.2005
class	class.Actinobacteria.id.419	2	136092061	rs1561277	C	A	0.4692	0.097121	0.0120759	2.14985e-15	16182	23	0.00509131	82.799
class	class.Actinobacteria.id.419	2	136643555	rs309125	C	T	0.4155	0.0984871	0.0123164	3.91057e-15	16312	24	0.00495281	81.1824
class	class.Actinobacteria.id.419	2	136691825	rs309164	T	C	0.3837	0.0998541	0.0124943	4.14209e-15	16313	24	0.00488237	80.027
class	class.Actinobacteria.id.419	2	136622046	rs4988183	T	C	0.3807	0.0994862	0.0125843	9.45782e-15	16312	24	0.00484789	79.4543
class	class.Actinobacteria.id.419	2	136698098	rs309149	C	T	0.3837	0.0981028	0.0124945	1.20232e-14	16313	24	0.00488228	80.0255
class	class.Actinobacteria.id.419	2	136765951	rs309137	T	C	0.4225	0.0963443	0.0122801	1.17807e-14	16313	24	0.00496708	81.4225
class	class.Actinobacteria.id.419	2	136608231	rs4954490	A	G	0.4105	0.0957899	0.0123948	3.49219e-14	16308	24	0.00492284	80.6689
class	class.Actinobacteria.id.419	2	136787402	rs6716536	C	T	0.4394	0.0923254	0.0121224	5.26979e-14	16182	23	0.0050719	82.4817
class	class.Actinobacteria.id.419	2	136594158	rs2236783	A	G	0.4036	0.0955766	0.0124159	4.85927e-14	16313	24	0.00491304	80.5323
class	class.Actinobacteria.id.419	2	136589612	rs12620033	G	C	0.4036	0.095206	0.0124129	5.99684e-14	16313	24	0.00491419	80.5512
class	class.Actinobacteria.id.419	2	136820076	rs11681248	T	C	0.495	0.0888172	0.0118423	1.25277e-13	16308	24	0.00515135	84.4329
class	class.Actinobacteria.id.419	2	136603276	rs3754686	C	T	0.4085	0.092912	0.0123933	1.86333e-13	16313	24	0.00492192	80.6786
class	class.Actinobacteria.id.419	2	136583192	rs745500	A	G	0.4046	0.0927245	0.0123999	2.4233e-13	16313	24	0.00491933	80.6358
class	class.Actinobacteria.id.419	2	136602491	rs3739020	T	G	0.3728	0.0942499	0.0126814	3.35991e-13	16310	24	0.00481153	78.8457
class	class.Actinobacteria.id.419	2	136596867	rs6742283	G	A	0.4036	0.0922691	0.0124118	3.0061e-13	16310	24	0.00491556	80.5589
class	class.Actinobacteria.id.419	2	136575199	rs6719488	T	G	0.4046	0.0922752	0.0124	3.09705e-13	16313	24	0.00491929	80.6352
class	class.Actinobacteria.id.419	2	136576577	rs892715	C	T	0.4046	0.0921969	0.0124002	3.21953e-13	16313	24	0.00491921	80.6339
class	class.Actinobacteria.id.419	2	136603366	rs3769005	G	C	0.4085	0.0918007	0.0123927	3.39349e-13	16313	24	0.00492217	80.6827
class	class.Actinobacteria.id.419	2	136557319	rs2322660	T	C	0.4036	0.0919976	0.0123966	3.40252e-13	16313	24	0.00492065	80.6577
class	class.Actinobacteria.id.419	2	136569848	rs12988076	A	C	0.4046	0.0919474	0.0124006	3.79481e-13	16313	24	0.00491908	80.6317
class	class.Actinobacteria.id.419	2	136555659	rs2322659	C	T	0.3618	0.0929665	0.0126593	5.97407e-13	16313	24	0.00481901	78.9835
class	class.Actinobacteria.id.419	2	136558157	rs748841	T	C	0.4046	0.0917469	0.0123969	4.03419e-13	16313	24	0.00492051	80.6553
class	class.Actinobacteria.id.419	2	136581848	rs1470457	A	G	0.3728	0.0929629	0.0126803	7.34928e-13	16313	24	0.00481106	78.8526
class	class.Actinobacteria.id.419	2	136786651	rs12475139	T	A	0.4195	0.0889984	0.0122595	7.64039e-13	16182	23	0.00501547	81.5594
class	class.Actinobacteria.id.419	2	136580287	rs2164210	C	T	0.4046	0.0899284	0.0124012	1.12103e-12	16313	24	0.00491884	80.6278
class	class.Actinobacteria.id.419	2	135911422	rs17261772	T	C	0.4145	0.0920714	0.0124866	4.30002e-13	16182	23	0.0049247	80.0759
class	class.Actinobacteria.id.419	2	136439517	rs313519	A	C	0.3956	0.0908563	0.0125815	1.0658e-12	16313	24	0.00484867	79.472
class	class.Actinobacteria.id.419	2	136439090	rs313518	C	T	0.3956	0.0907332	0.012581	1.21807e-12	16313	24	0.00484887	79.4752
class	class.Actinobacteria.id.419	2	136817088	rs749873	T	C	0.4722	0.0849027	0.0118569	1.50889e-12	16313	24	0.00514347	84.329
class	class.Actinobacteria.id.419	2	136544197	rs10928546	T	C	0.3867	0.0908598	0.0126287	1.61565e-12	16313	24	0.00483064	79.1751
class	class.Actinobacteria.id.419	2	136455600	rs71348714	A	G	0.3946	0.0898643	0.0125801	1.94419e-12	16313	24	0.00484919	79.4806
class	class.Actinobacteria.id.419	2	136437507	rs313517	A	G	0.3956	0.0898493	0.0125806	1.96761e-12	16313	24	0.00484901	79.4776
class	class.Actinobacteria.id.419	2	136550109	rs2082729	T	C	0.3867	0.0905236	0.0126352	2.15601e-12	16313	24	0.00482818	79.1345
class	class.Actinobacteria.id.419	2	136535410	rs71348715	T	G	0.3867	0.0904167	0.012632	2.1751e-12	16313	24	0.00482938	79.1543
class	class.Actinobacteria.id.419	2	136539122	rs11684545	T	G	0.3877	0.09024	0.012631	2.26005e-12	16313	24	0.00482977	79.1607
class	class.Actinobacteria.id.419	2	136445526	rs313526	C	T	0.3946	0.0897135	0.0125792	2.14648e-12	16313	24	0.00484954	79.4863
class	class.Actinobacteria.id.419	2	136422171	rs2034276	A	T	0.3956	0.089594	0.0125789	2.20929e-12	16313	24	0.00484968	79.4887
class	class.Actinobacteria.id.419	2	136445869	rs313528	G	A	0.3946	0.0896386	0.012579	2.21198e-12	16313	24	0.00484964	79.488
class	class.Actinobacteria.id.419	2	136420690	rs4954280	A	G	0.3956	0.089587	0.0125763	2.25898e-12	16313	24	0.00485066	79.5047
class	class.Actinobacteria.id.419	2	136522941	rs28453840	A	G	0.3867	0.0900388	0.0126228	2.49669e-12	16312	24	0.00483318	79.212
class	class.Actinobacteria.id.419	2	136419961	rs1446584	A	G	0.3956	0.0893976	0.0125757	2.4783e-12	16313	24	0.00485089	79.5085
class	class.Actinobacteria.id.419	2	136432103	rs313523	G	A	0.3956	0.0893878	0.0125826	2.51448e-12	16313	24	0.00484826	79.4652
class	class.Actinobacteria.id.419	2	136430866	rs313522	T	A	0.3956	0.089353	0.0125827	2.58828e-12	16313	24	0.00484822	79.4645
class	class.Actinobacteria.id.419	2	136502792	rs1438305	G	C	0.3867	0.0899054	0.0126321	2.91659e-12	16313	24	0.00482935	79.1538
class	class.Actinobacteria.id.419	2	136553639	rs1011361	A	G	0.3857	0.0898334	0.0126359	3.0263e-12	16312	24	0.00482818	79.1296
class	class.Actinobacteria.id.419	2	136494186	rs10202489	A	G	0.3857	0.0896102	0.0126092	3.05212e-12	16313	24	0.00483806	79.2972
class	class.Actinobacteria.id.419	2	136428460	rs656326	A	C	0.3966	0.0890462	0.0125802	3.0346e-12	16313	24	0.00484917	79.4802
class	class.Actinobacteria.id.419	2	136418348	rs6720287	A	G	0.3956	0.0890003	0.012576	3.04086e-12	16313	24	0.00485079	79.5069
class	class.Actinobacteria.id.419	2	136444123	rs313524	C	T	0.3946	0.0889802	0.0125793	3.16082e-12	16313	24	0.0048495	79.4857
class	class.Actinobacteria.id.419	2	136551694	rs12998016	T	C	0.3857	0.0895349	0.0126378	3.54519e-12	16312	24	0.00482745	79.1177
class	class.Actinobacteria.id.419	2	136416855	rs6715856	T	C	0.3956	0.0887859	0.0125764	3.37084e-12	16313	24	0.00485063	79.5043
class	class.Actinobacteria.id.419	2	136554800	rs6430589	C	G	0.3857	0.0890976	0.0126367	3.74328e-12	16312	24	0.00482789	79.1249
class	class.Actinobacteria.id.419	2	136499166	rs1438307	T	G	0.3877	0.0893801	0.0126274	3.69814e-12	16313	24	0.00483113	79.1831
class	class.Actinobacteria.id.419	2	136503157	rs1438304	G	A	0.3867	0.0894761	0.0126317	3.70495e-12	16313	24	0.0048295	79.1563
class	class.Actinobacteria.id.419	2	136416941	rs6755383	C	T	0.3956	0.0887419	0.0125775	3.4516e-12	16313	24	0.0048502	79.4971
class	class.Actinobacteria.id.419	2	136495619	rs10195620	T	A	0.3867	0.089464	0.0126364	3.60934e-12	16313	24	0.0048277	79.1266
class	class.Actinobacteria.id.419	2	136462441	rs7355359	T	C	0.3936	0.0886943	0.0125801	3.77947e-12	16313	24	0.00484921	79.481
class	class.Actinobacteria.id.419	2	136521514	rs10192827	A	G	0.3877	0.0889909	0.0126238	5.09409e-12	16311	24	0.00483308	79.2055
class	class.Actinobacteria.id.419	2	136410299	rs10928542	G	A	0.3956	0.0883155	0.0125772	4.39366e-12	16313	24	0.00485032	79.4992
class	class.Actinobacteria.id.419	2	136507039	rs12998387	G	A	0.3877	0.0889143	0.0126217	4.84335e-12	16313	24	0.0048333	79.2189
class	class.Actinobacteria.id.419	2	136511575	rs3213889	G	A	0.3867	0.089037	0.0126328	4.85659e-12	16313	24	0.00482907	79.1492
class	class.Actinobacteria.id.419	2	136402117	rs4954276	A	G	0.3966	0.088514	0.0125768	4.56242e-12	16313	24	0.00485048	79.5018
class	class.Actinobacteria.id.419	2	136413359	rs7608045	T	C	0.3956	0.0882572	0.0125778	4.57909e-12	16313	24	0.00485008	79.4952
class	class.Actinobacteria.id.419	2	136522675	rs10173394	T	C	0.3867	0.0888859	0.012623	5.0195e-12	16313	24	0.00483282	79.211
class	class.Actinobacteria.id.419	2	136470714	rs13412397	A	G	0.3936	0.0886464	0.0125961	4.79707e-12	16313	24	0.00484307	79.3797
class	class.Actinobacteria.id.419	2	136409073	rs4954279	G	A	0.3966	0.0880797	0.0125765	5.01485e-12	16313	24	0.0048506	79.5038
class	class.Actinobacteria.id.419	2	136398174	rs12619365	C	T	0.3956	0.08822	0.0126217	5.04601e-12	16313	24	0.00483332	79.2191
class	class.Actinobacteria.id.419	2	136817616	rs2011946	A	C	0.4473	0.0838274	0.0119413	4.81989e-12	16308	24	0.00510886	83.7328
class	class.Actinobacteria.id.419	2	136474098	rs11679508	T	A	0.3936	0.0882116	0.0125969	6.11088e-12	16313	24	0.00484279	79.3751
class	class.Actinobacteria.id.419	2	136518103	rs12994270	A	T	0.3877	0.088453	0.0126235	6.7319e-12	16313	24	0.00483263	79.2078
class	class.Actinobacteria.id.419	2	136403749	rs13413639	C	A	0.3946	0.0877595	0.0125756	6.39986e-12	16313	24	0.00485092	79.5091
class	class.Actinobacteria.id.419	2	136495300	rs12469709	T	C	0.3867	0.0881147	0.0126384	7.78307e-12	16313	24	0.00482697	79.1145
class	class.Actinobacteria.id.419	2	135877562	rs1869829	A	G	0.3956	0.0868911	0.0124838	5.2049e-12	16313	24	0.00488642	80.0937
class	class.Actinobacteria.id.419	2	136421323	rs1374329	A	G	0.3658	0.0881831	0.0128247	1.28594e-11	16313	24	0.00475715	77.9648
class	class.Actinobacteria.id.419	2	136544752	rs6760329	G	A	0.3449	0.0887484	0.013013	2.08746e-11	16313	24	0.00468866	76.837
class	class.Actinobacteria.id.419	2	136522710	rs9287442	G	A	0.3459	0.0885489	0.0129614	2.26266e-11	16313	24	0.00470724	77.143
class	class.Actinobacteria.id.419	2	136539513	rs10188066	A	G	0.3469	0.0883405	0.013013	2.62455e-11	16313	24	0.00468864	76.8367
class	class.Actinobacteria.id.419	2	136501840	rs10928545	G	A	0.3449	0.088431	0.0129691	2.72783e-11	16313	24	0.00470445	77.0969
class	class.Actinobacteria.id.419	2	136751849	rs62160860	G	C	0.166	0.113159	0.0170362	2.68449e-11	16310	24	0.00358602	58.6912
class	class.Actinobacteria.id.419	2	136808949	rs11693502	T	C	0.4602	0.0810058	0.0119337	1.95602e-11	16312	24	0.00511086	83.7864
class	class.Actinobacteria.id.419	2	136528004	rs2304599	G	C	0.3449	0.0883744	0.0130189	2.87595e-11	16313	24	0.00468652	76.8018
class	class.Actinobacteria.id.419	2	136516748	rs12616520	T	A	0.3469	0.088031	0.0129616	2.96456e-11	16313	24	0.00470715	77.1414
class	class.Actinobacteria.id.419	2	135771974	rs10187402	C	G	0.3887	0.0846609	0.0125257	1.6496e-11	16308	24	0.00487165	79.826
class	class.Actinobacteria.id.419	2	136731066	rs4954551	G	A	0.173	0.109879	0.016819	4.36196e-11	16313	24	0.0036315	59.4493
class	class.Actinobacteria.id.419	2	136733897	rs7587285	T	C	0.173	0.110116	0.0167978	3.94316e-11	16313	24	0.00363606	59.5242
class	class.Actinobacteria.id.419	2	136546110	rs2278544	G	A	0.3439	0.0871368	0.0129829	5.15362e-11	16313	24	0.00469948	77.0152
class	class.Actinobacteria.id.419	2	136743490	rs2278683	A	C	0.173	0.109872	0.0168064	4.71151e-11	16312	24	0.00363443	59.4938
class	class.Actinobacteria.id.419	2	136747085	rs11893318	T	C	0.174	0.109383	0.0168198	5.75949e-11	16312	24	0.00363155	59.4465
class	class.Actinobacteria.id.419	2	136812931	rs11679933	T	G	0.4493	0.0802131	0.0119442	3.66797e-11	16309	24	0.00510732	83.7126
class	class.Actinobacteria.id.419	2	136553529	rs1030764	T	C	0.3439	0.0869578	0.0130208	6.06694e-11	16313	24	0.00468586	76.7909
class	class.Actinobacteria.id.419	2	136505546	rs3820794	T	C	0.3469	0.086478	0.0130027	7.32939e-11	16313	24	0.00469235	76.8977
class	class.Actinobacteria.id.419	2	136825272	rs932206	T	C	0.5616	0.0759471	0.0115151	5.44757e-11	16182	23	0.00533798	86.832
class	class.Actinobacteria.id.419	2	136783169	rs6714750	A	G	0.3658	0.0849251	0.0126225	4.3253e-11	16182	23	0.00487195	79.2141
class	class.Actinobacteria.id.419	2	136873549	rs2680880	T	A	0.5825	0.0774995	0.0115126	4.85817e-11	16313	24	0.00529646	86.8505
class	class.Actinobacteria.id.419	2	135775130	rs7581382	T	C	0.159	-0.0851129	0.0141381	6.87886e-11	15292	21	0.00460405	70.7216
class	class.Actinobacteria.id.419	2	136022798	rs935613	C	T	0.3946	0.0825195	0.0125188	6.41483e-11	16313	24	0.00487282	79.8698
class	class.Actinobacteria.id.419	2	135954405	rs1375132	A	G	0.3936	0.0822519	0.0124975	7.46305e-11	16311	24	0.0048817	80.0061
class	class.Actinobacteria.id.419	2	135915358	rs6747073	T	C	0.3946	0.0807114	0.0124857	1.5543e-10	16311	24	0.0048863	80.082
class	class.Actinobacteria.id.419	2	136819662	rs6704561	C	T	0.3946	0.078466	0.0123219	3.07151e-10	16182	23	0.00499021	81.1466
class	class.Actinobacteria.id.419	2	136720344	rs3768998	G	T	0.16	0.105219	0.0173531	1.08503e-09	16312	24	0.00352033	57.6194
class	class.Actinobacteria.id.419	2	136058820	rs2016636	G	A	0.3926	0.0795819	0.0125225	3.27295e-10	16313	24	0.00487139	79.8462
class	class.Actinobacteria.id.419	2	135832131	rs12328663	T	C	0.2038	0.0965573	0.0157926	2.40722e-10	16313	24	0.00386661	63.3131
class	class.Actinobacteria.id.419	2	135796410	rs13389481	C	A	0.1928	0.0982232	0.0161635	3.88128e-10	16311	24	0.00377867	61.8601
class	class.Actinobacteria.id.419	2	135818907	rs2874739	C	T	0.2038	0.0967751	0.0157894	2.66204e-10	16313	24	0.0038674	63.326
class	class.Actinobacteria.id.419	2	136002500	rs1900741	C	T	0.2992	0.0857317	0.0136167	8.45994e-10	16313	24	0.0044817	73.4301
class	class.Actinobacteria.id.419	2	135829432	rs10193348	A	G	0.2038	0.0963125	0.0157962	3.06817e-10	16313	24	0.00386572	63.2984
class	class.Actinobacteria.id.419	2	135795443	rs10167901	C	T	0.2048	0.0962356	0.0158534	4.17676e-10	16313	24	0.00385184	63.0704
class	class.Actinobacteria.id.419	2	135795385	rs10167809	C	T	0.2048	0.09603	0.015852	4.43892e-10	16313	24	0.00385217	63.0757
class	class.Actinobacteria.id.419	2	135795150	rs4953948	T	G	0.2048	0.0960188	0.0158521	4.45481e-10	16313	24	0.00385215	63.0754
class	class.Actinobacteria.id.419	2	135795095	rs4954216	G	A	0.2048	0.095953	0.0158522	4.60039e-10	16313	24	0.00385213	63.075
class	class.Actinobacteria.id.419	2	135849613	rs7568525	G	A	0.2038	0.0950414	0.0158384	4.39134e-10	16313	24	0.00385547	63.1299
class	class.Actinobacteria.id.419	2	135795396	rs10167884	C	T	0.2048	0.0957944	0.0158535	4.91892e-10	16313	24	0.00385182	63.07
class	class.Actinobacteria.id.419	2	135794986	rs4954215	G	A	0.2048	0.0957562	0.015853	4.92177e-10	16313	24	0.00385194	63.072
class	class.Actinobacteria.id.419	2	135853807	rs10208624	C	T	0.2038	0.0950424	0.015835	4.46124e-10	16313	24	0.00385629	63.1435
class	class.Actinobacteria.id.419	2	135799082	rs62168942	T	C	0.2048	0.0957826	0.01585	5.18596e-10	16313	24	0.00385266	63.0837
class	class.Actinobacteria.id.419	2	135795595	rs10182750	T	C	0.2048	0.0957126	0.015855	5.26042e-10	16313	24	0.00385144	63.0638
class	class.Actinobacteria.id.419	2	135795040	rs4953947	A	C	0.2048	0.0955496	0.0158551	5.37319e-10	16313	24	0.00385143	63.0636
class	class.Actinobacteria.id.419	2	135814716	rs7422031	C	T	0.2038	0.0953739	0.0157892	4.80667e-10	16313	24	0.00386743	63.3266
class	class.Actinobacteria.id.419	2	135798082	rs13409400	A	C	0.2048	0.0954751	0.01585	5.81478e-10	16313	24	0.00385267	63.0839
class	class.Actinobacteria.id.419	2	135861497	rs7573600	G	C	0.2038	0.0946776	0.0157999	5.14572e-10	16313	24	0.00386484	63.2839
class	class.Actinobacteria.id.419	2	135798758	rs62168941	C	T	0.2048	0.0954432	0.0158504	6.0498e-10	16313	24	0.00385255	63.082
class	class.Actinobacteria.id.419	2	136628380	rs4954513	G	A	0.159	0.106225	0.0174129	1.9447e-09	16313	24	0.00350808	57.4217
class	class.Actinobacteria.id.419	2	136704414	rs16832275	C	G	0.172	0.101256	0.0167981	2.04717e-09	16313	24	0.00363601	59.5234
class	class.Actinobacteria.id.419	2	135859923	rs11898045	T	C	0.2038	0.0944239	0.0158026	5.34171e-10	16313	24	0.00386416	63.2729
class	class.Actinobacteria.id.419	2	135812969	rs56903548	C	T	0.2038	0.0946095	0.0157912	6.24401e-10	16313	24	0.00386695	63.3186
class	class.Actinobacteria.id.419	2	135801228	rs4954217	C	T	0.2038	0.0950358	0.0158489	6.85363e-10	16313	24	0.00385293	63.0881
class	class.Actinobacteria.id.419	2	135796155	rs13413872	G	T	0.2048	0.0950513	0.015854	6.76637e-10	16313	24	0.00385169	63.0678
class	class.Actinobacteria.id.419	2	135796000	rs13402112	A	C	0.2058	0.0950513	0.015854	6.76637e-10	16313	24	0.00385169	63.0678
class	class.Actinobacteria.id.419	2	135797223	rs10186594	A	G	0.2048	0.0950437	0.0158455	6.87309e-10	16313	24	0.00385375	63.1017
class	class.Actinobacteria.id.419	2	135860305	rs58426504	T	G	0.2038	0.0940717	0.0158014	6.12296e-10	16313	24	0.00386445	63.2776
class	class.Actinobacteria.id.419	2	135793565	rs4954214	C	T	0.2048	0.0949188	0.0158585	6.85924e-10	16313	24	0.0038506	63.0499
class	class.Actinobacteria.id.419	2	136615222	rs3213871	C	T	0.159	0.105538	0.0174659	2.33588e-09	16313	24	0.00349747	57.2475
class	class.Actinobacteria.id.419	2	135800757	rs921859	A	G	0.2038	0.0947905	0.0158491	7.46183e-10	16313	24	0.00385288	63.0874
class	class.Actinobacteria.id.419	2	135871624	rs58697996	G	A	0.2038	0.094277	0.0158382	6.36858e-10	16313	24	0.00385551	63.1306
class	class.Actinobacteria.id.419	2	135802050	rs7601696	C	A	0.2068	0.0947894	0.0158467	7.75743e-10	16313	24	0.00385345	63.0968
class	class.Actinobacteria.id.419	2	135794367	rs6760553	A	G	0.2048	0.0946941	0.0158576	7.41349e-10	16313	24	0.00385082	63.0535
class	class.Actinobacteria.id.419	2	135802148	rs7577258	G	A	0.2038	0.0947071	0.0158453	7.95478e-10	16313	24	0.00385378	63.1023
class	class.Actinobacteria.id.419	2	135800601	rs2017831	C	T	0.2038	0.0946733	0.0158493	7.90663e-10	16313	24	0.00385284	63.0867
class	class.Actinobacteria.id.419	2	136626004	rs3769002	T	C	0.159	0.105358	0.0174205	2.45682e-09	16313	24	0.00350655	57.3966
class	class.Actinobacteria.id.419	2	136624919	rs56263017	T	C	0.159	0.105249	0.0174207	2.52101e-09	16313	24	0.00350651	57.3959
class	class.Actinobacteria.id.419	2	135802028	rs7565268	T	C	0.2068	0.0946212	0.0158467	8.29158e-10	16313	24	0.00385345	63.0967
class	class.Actinobacteria.id.419	2	135796965	rs56174523	A	C	0.2048	0.0945298	0.015853	8.2681e-10	16313	24	0.00385194	63.0719
class	class.Actinobacteria.id.419	2	135874038	rs61087958	C	T	0.2038	0.0940299	0.0158094	7.34677e-10	16313	24	0.00386252	63.2458
class	class.Actinobacteria.id.419	2	135793684	rs4953946	T	G	0.2048	0.0942596	0.0158585	8.54152e-10	16313	24	0.0038506	63.0499
class	class.Actinobacteria.id.419	2	135793845	rs11888951	T	C	0.2048	0.0941495	0.0158578	9.10223e-10	16313	24	0.00385077	63.0527
class	class.Actinobacteria.id.419	2	135802020	rs7601683	C	T	0.2068	0.0941316	0.0158471	1.01081e-09	16313	24	0.00385337	63.0954
class	class.Actinobacteria.id.419	2	135797747	rs10174944	C	T	0.2048	0.0940235	0.0158529	1.02114e-09	16312	24	0.00385218	63.0721
class	class.Actinobacteria.id.419	2	135872646	rs4954220	C	A	0.2018	0.0934047	0.0158367	8.70855e-10	16313	24	0.00385588	63.1367
class	class.Actinobacteria.id.419	2	135801956	rs7565149	T	A	0.2038	0.0940093	0.015847	1.03599e-09	16313	24	0.00385339	63.0957
class	class.Actinobacteria.id.419	2	135792528	rs62168934	A	G	0.2048	0.0940021	0.0158589	1.03413e-09	16313	24	0.0038505	63.0483
class	class.Actinobacteria.id.419	2	135789784	rs60350840	A	G	0.2058	0.0940811	0.0158608	1.08275e-09	16313	24	0.00385005	63.0408
class	class.Actinobacteria.id.419	2	135773446	rs4346445	A	C	0.2058	0.0921498	0.0158563	1.22159e-09	16311	24	0.00385159	63.0585
class	class.Actinobacteria.id.419	2	136027264	rs16831498	G	C	0.1968	0.0954896	0.0160598	8.34714e-10	16313	24	0.00380251	62.2595
class	class.Actinobacteria.id.419	2	136671801	rs2164332	G	C	0.173	0.0984598	0.0167877	4.86074e-09	16313	24	0.00363824	59.56
class	class.Actinobacteria.id.419	2	135766072	rs4953945	C	G	0.2048	0.0946539	0.0159247	1.12232e-09	16311	24	0.00383513	62.7879
class	class.Actinobacteria.id.419	2	136636909	rs7608980	G	A	0.1571	0.105345	0.0174337	3.25101e-09	16313	24	0.00350391	57.3532
class	class.Actinobacteria.id.419	2	136901587	rs4954567	G	T	0.4254	0.0732592	0.0120035	1.21786e-09	16313	24	0.00508096	83.2988
class	class.Actinobacteria.id.419	2	135874622	rs6741481	A	G	0.2038	0.0929799	0.0157998	1.08498e-09	16313	24	0.00386486	63.2843
class	class.Actinobacteria.id.419	2	135893853	rs7603805	A	G	0.2038	0.093578	0.0157922	9.4397e-10	16313	24	0.00386671	63.3148
class	class.Actinobacteria.id.419	2	136637350	rs16832138	G	A	0.1571	0.105094	0.0174289	3.50068e-09	16313	24	0.00350486	57.3688
class	class.Actinobacteria.id.419	2	135878814	rs2290518	G	A	0.2038	0.0926928	0.0157979	1.21616e-09	16313	24	0.00386532	63.2918
class	class.Actinobacteria.id.419	2	136677192	rs2322725	T	C	0.173	0.0978787	0.0167939	5.81101e-09	16313	24	0.00363691	59.5382
class	class.Actinobacteria.id.419	2	136016079	rs11884903	T	C	0.1998	0.0944984	0.0160071	1.04576e-09	16313	24	0.00381498	62.4645
class	class.Actinobacteria.id.419	2	136652859	rs16832156	G	A	0.172	0.098401	0.0168204	6.71521e-09	16312	24	0.00363141	59.4442
class	class.Actinobacteria.id.419	2	136908062	rs1401687	G	C	0.4254	0.0725861	0.0120043	1.73623e-09	16313	24	0.00508065	83.2936
class	class.Actinobacteria.id.419	2	135774681	rs11903663	A	G	0.2068	0.0895879	0.015817	2.13191e-09	16311	24	0.00386114	63.2155
class	class.Actinobacteria.id.419	2	135884487	rs58327215	G	C	0.2018	0.0925797	0.0158316	1.25681e-09	16313	24	0.00385712	63.1571
class	class.Actinobacteria.id.419	2	136646900	rs6752519	C	T	0.1561	0.102436	0.0173854	6.06993e-09	16313	24	0.00351361	57.5125
class	class.Actinobacteria.id.419	2	136633011	rs309132	C	G	0.159	0.102406	0.0171747	5.7384e-09	16313	24	0.00355656	58.2182
class	class.Actinobacteria.id.419	2	136637622	rs56067372	C	T	0.1571	0.103578	0.017433	5.96953e-09	16313	24	0.00350405	57.3556
class	class.Actinobacteria.id.419	2	135773617	rs4640444	T	C	0.2058	0.0895223	0.0158185	2.29833e-09	16311	24	0.00386078	63.2095
class	class.Actinobacteria.id.419	2	135787642	rs1551497	T	C	0.2058	0.0931003	0.0158588	1.54471e-09	16312	24	0.00385075	63.0486
class	class.Actinobacteria.id.419	2	136910834	rs10179271	T	C	0.4254	0.0723362	0.0120038	1.95293e-09	16313	24	0.00508086	83.297
class	class.Actinobacteria.id.419	2	136683293	rs16832200	T	C	0.173	0.0971884	0.0167956	7.56963e-09	16313	24	0.00363654	59.5321
class	class.Actinobacteria.id.419	2	135773692	rs4645053	T	A	0.2058	0.0895114	0.0158186	2.30724e-09	16311	24	0.00386074	63.2089
class	class.Actinobacteria.id.419	2	136488978	rs6739713	A	G	0.3608	0.0769809	0.012758	2.96713e-09	16313	24	0.0047819	78.3724
class	class.Actinobacteria.id.419	2	135780168	rs4954212	A	G	0.2058	0.0925129	0.0158237	1.9777e-09	16312	24	0.00385926	63.1884
class	class.Actinobacteria.id.419	2	136590558	rs3754690	C	T	0.1491	0.105744	0.018013	6.65659e-09	16313	24	0.0033916	55.5086
class	class.Actinobacteria.id.419	2	136667896	rs2164331	C	T	0.159	0.101664	0.0174385	7.55995e-09	16313	24	0.00350295	57.3375
class	class.Actinobacteria.id.419	2	136659495	rs12478902	T	C	0.167	0.0985206	0.017022	7.65258e-09	16312	24	0.00358856	58.7402
class	class.Actinobacteria.id.419	2	135885357	rs6430561	C	T	0.2018	0.0923692	0.015835	1.44369e-09	16313	24	0.00385631	63.1437
class	class.Actinobacteria.id.419	2	136191314	rs10209482	A	C	0.1988	0.0937687	0.0160329	1.5619e-09	16313	24	0.00380887	62.364
class	class.Actinobacteria.id.419	2	135785149	rs11890844	A	G	0.2048	0.0925536	0.015876	1.87489e-09	16312	24	0.00384662	62.9806
class	class.Actinobacteria.id.419	2	136907682	rs9941547	G	A	0.4267	0.0723357	0.0120508	2.26364e-09	16204	23	0.00509499	82.9718
class	class.Actinobacteria.id.419	2	135880013	rs13410870	G	A	0.2038	0.0916725	0.0158007	1.69574e-09	16313	24	0.00386463	63.2805
class	class.Actinobacteria.id.419	2	136643900	rs309126	T	C	0.175	0.0967206	0.0163423	6.27823e-09	16313	24	0.00373704	61.1836
class	class.Actinobacteria.id.419	2	135789405	rs6709763	C	A	0.2048	0.0919039	0.0158598	2.41289e-09	16313	24	0.00385028	63.0447
class	class.Actinobacteria.id.419	2	135785066	rs13402101	T	A	0.2078	0.0923385	0.0158773	2.14565e-09	16312	24	0.0038463	62.9753
class	class.Actinobacteria.id.419	2	135984172	rs57829242	A	G	0.1998	0.0936368	0.0160094	1.61484e-09	16313	24	0.00381444	62.4556
class	class.Actinobacteria.id.419	2	135785068	rs13399376	A	G	0.2078	0.0922173	0.0158774	2.22764e-09	16312	24	0.00384628	62.9751
class	class.Actinobacteria.id.419	2	136787476	rs74266324	G	A	0.2356	0.0831877	0.0144615	7.6254e-09	16182	23	0.00425503	69.1405
class	class.Actinobacteria.id.419	2	136479302	rs3754692	T	C	0.3608	0.0765538	0.0127546	3.67694e-09	16313	24	0.00478318	78.3933
class	class.Actinobacteria.id.419	2	135803766	rs17293519	A	G	0.2038	0.0905325	0.0157863	2.75711e-09	16313	24	0.00386815	63.3384
class	class.Actinobacteria.id.419	2	135773420	rs4494812	A	G	0.2058	0.0888353	0.0158207	3.20416e-09	16311	24	0.00386024	63.2006
class	class.Actinobacteria.id.419	2	136593694	rs55634455	T	C	0.1501	0.104525	0.0179982	8.85321e-09	16313	24	0.00339438	55.5542
class	class.Actinobacteria.id.419	2	136910690	rs4954568	T	A	0.4254	0.0716435	0.0120042	2.78799e-09	16313	24	0.00508066	83.2938
class	class.Actinobacteria.id.419	2	135787148	rs16831264	G	C	0.2058	0.0914096	0.0158072	2.52094e-09	16312	24	0.00386328	63.2545
class	class.Actinobacteria.id.419	2	136655620	rs6430593	G	A	0.173	0.0976705	0.0167991	9.4389e-09	16313	24	0.00363577	59.5195
class	class.Actinobacteria.id.419	2	135789472	rs6737635	G	T	0.2058	0.0912542	0.0158602	3.18035e-09	16313	24	0.0038502	63.0433
class	class.Actinobacteria.id.419	2	136535364	rs60433564	A	C	0.1332	0.119278	0.0206866	4.40807e-09	13623	22	0.0035359	48.3333
class	class.Actinobacteria.id.419	2	135895879	rs6749119	C	G	0.2038	0.0908334	0.0157935	2.26216e-09	16313	24	0.00386639	63.3095
class	class.Actinobacteria.id.419	2	136536113	rs10496736	C	G	0.1332	0.118804	0.0206873	4.6576e-09	13623	22	0.00353578	48.3317
class	class.Actinobacteria.id.419	2	135935049	rs6721838	A	G	0.2018	0.0916764	0.0158724	1.93597e-09	16313	24	0.00384725	62.9949
class	class.Actinobacteria.id.419	2	136592309	rs78141345	G	A	0.1491	0.103953	0.0180051	1.09644e-08	16313	24	0.00339309	55.5331
class	class.Actinobacteria.id.419	2	135783367	rs11892750	G	A	0.2048	0.0911436	0.0158899	3.8882e-09	16312	24	0.00384325	62.9252
class	class.Actinobacteria.id.419	2	136166536	rs13427494	G	A	0.1988	0.0924354	0.0160375	2.6994e-09	16313	24	0.00380779	62.3463
class	class.Actinobacteria.id.419	2	136910273	rs6715785	G	A	0.4235	0.0709594	0.0120001	3.87591e-09	16312	24	0.0050827	83.3223
class	class.Actinobacteria.id.419	2	135899069	rs11897204	T	C	0.2038	0.0903627	0.0158055	2.8018e-09	16313	24	0.00386347	63.2614
class	class.Actinobacteria.id.419	2	135895809	rs6706466	A	G	0.2038	0.0902271	0.015797	2.78177e-09	16313	24	0.00386554	63.2955
class	class.Actinobacteria.id.419	2	135789682	rs56369660	A	G	0.2048	0.0899826	0.0158049	4.01415e-09	16313	24	0.00386361	63.2637
class	class.Actinobacteria.id.419	2	136913375	rs4954569	C	T	0.4235	0.0707702	0.0119999	4.17308e-09	16312	24	0.00508279	83.3238
class	class.Actinobacteria.id.419	2	136100473	rs4954242	A	G	0.1968	0.0932867	0.0161175	3.02166e-09	16313	24	0.00378897	62.0369
class	class.Actinobacteria.id.419	2	135705558	rs1979033	G	A	0.6173	0.0652849	0.0114228	3.25877e-09	16308	24	0.00533951	87.5334
class	class.Actinobacteria.id.419	2	135775049	rs11888521	G	C	0.2058	0.0876247	0.0158171	4.96785e-09	16311	24	0.00386111	63.2149
class	class.Actinobacteria.id.419	2	135784733	rs13408096	G	T	0.2048	0.0901275	0.0158199	4.30487e-09	16312	24	0.00386021	63.2039
class	class.Actinobacteria.id.419	2	136652093	rs12233092	G	A	0.172	0.0954637	0.0168892	1.66267e-08	16310	24	0.00361712	59.2021
class	class.Actinobacteria.id.419	2	135962711	rs4954226	T	C	0.1998	0.0915939	0.0160037	3.04122e-09	16313	24	0.00381579	62.4777
class	class.Actinobacteria.id.419	2	135479980	rs6723108	G	T	0.6521	0.066609	0.0115694	2.42371e-09	16313	24	0.00527062	86.4246
class	class.Actinobacteria.id.419	2	135784227	rs4954213	G	T	0.2048	0.0897472	0.0158235	4.92722e-09	16312	24	0.00385933	63.1896
class	class.Actinobacteria.id.419	2	136546635	rs4954633	C	T	0.1332	0.115296	0.0205447	6.92535e-09	13623	22	0.00356023	48.6671
class	class.Actinobacteria.id.419	2	136595426	rs56211644	T	C	0.1491	0.102251	0.0179898	1.74667e-08	16313	24	0.00339596	55.5802
class	class.Actinobacteria.id.419	2	135909462	rs4954221	G	A	0.2018	0.0896939	0.0158315	3.73192e-09	16313	24	0.00385714	63.1575
class	class.Actinobacteria.id.419	2	135781635	rs11900832	C	T	0.2038	0.089774	0.0158917	6.05748e-09	16312	24	0.00384283	62.9183
class	class.Actinobacteria.id.419	2	135781301	rs7597802	A	T	0.2038	0.0897204	0.0158772	6.12424e-09	16312	24	0.00384632	62.9757
class	class.Actinobacteria.id.419	2	136806959	rs925966	G	C	0.4046	0.0712106	0.0121993	8.71647e-09	16182	23	0.00504008	81.9616
class	class.Actinobacteria.id.419	2	136901607	rs4954392	A	G	0.4195	0.0700031	0.0120114	6.15176e-09	16313	24	0.00507763	83.2438
class	class.Actinobacteria.id.419	2	136917355	rs4954570	G	C	0.3091	0.0732333	0.0128536	7.97011e-09	16311	24	0.00474708	77.7895
class	class.Actinobacteria.id.419	2	136898078	rs950176	A	G	0.4254	0.0698509	0.0120201	7.48322e-09	16311	24	0.0050746	83.1837
class	class.Actinobacteria.id.419	2	135776430	rs61663334	A	G	0.2058	0.0862912	0.0158317	7.4556e-09	16312	24	0.00385732	63.1565
class	class.Actinobacteria.id.419	2	135781522	rs11889843	G	A	0.2038	0.0890049	0.0158227	6.8294e-09	16312	24	0.00385952	63.1926
class	class.Actinobacteria.id.419	2	135780587	rs7563997	T	A	0.2038	0.0889554	0.0158255	6.97399e-09	16312	24	0.00385883	63.1813
class	class.Actinobacteria.id.419	2	136169799	rs6742013	T	C	0.1988	0.090377	0.0160367	5.52659e-09	16313	24	0.00380799	62.3495
class	class.Actinobacteria.id.419	2	136586828	rs57543738	T	C	0.1491	0.101652	0.018088	2.20365e-08	16313	24	0.00337758	55.2784
class	class.Actinobacteria.id.419	2	136580398	rs60376570	G	A	0.1501	0.101474	0.018068	2.20973e-08	16313	24	0.00338132	55.3398
class	class.Actinobacteria.id.419	2	136537057	rs72972104	G	A	0.1332	0.113927	0.0205493	1.02882e-08	13623	22	0.00355945	48.6564
class	class.Actinobacteria.id.419	2	136902666	rs12616955	C	T	0.4195	0.0697199	0.0120114	7.07966e-09	16313	24	0.00507762	83.2438
class	class.Actinobacteria.id.419	2	136781262	rs78793148	C	A	0.1382	0.108269	0.0188212	1.7279e-08	16182	23	0.00327263	53.125
class	class.Actinobacteria.id.419	2	135755629	rs1530559	A	G	0.5676	0.0654632	0.0114297	7.54604e-09	16182	23	0.00537765	87.4809
class	class.Actinobacteria.id.419	2	135782456	rs10928529	G	A	0.2048	0.0891483	0.0158902	7.63872e-09	16312	24	0.00384318	62.924
class	class.Actinobacteria.id.419	2	136485280	rs2874834	A	G	0.3519	0.0742129	0.0127888	1.17799e-08	16313	24	0.00477043	78.1835
class	class.Actinobacteria.id.419	2	136901513	rs4954566	C	T	0.4195	0.0693166	0.0120109	8.6281e-09	16313	24	0.00507785	83.2476
class	class.Actinobacteria.id.419	2	135928312	rs2305248	A	G	0.2038	0.0885232	0.0157989	5.41881e-09	16313	24	0.00386508	63.2879
class	class.Actinobacteria.id.419	2	136552629	rs7565053	A	T	0.1282	0.121058	0.0215389	1.30252e-08	13499	21	0.00342754	46.4207
class	class.Actinobacteria.id.419	2	136773132	rs74697610	A	T	0.1153	0.110377	0.0199922	2.51599e-08	16073	22	0.00310237	50.0134
class	class.Actinobacteria.id.419	2	136641382	rs584226	T	C	0.1571	0.0961745	0.0170309	2.84468e-08	16313	24	0.00358648	58.7096
class	class.Actinobacteria.id.419	2	136806774	rs7371606	A	G	0.4046	0.0703862	0.0122017	1.30835e-08	16182	23	0.00503911	81.9457
class	class.Actinobacteria.id.419	2	136895508	rs4954564	A	G	0.4254	0.0690118	0.0120217	1.11705e-08	16311	24	0.00507393	83.1727
class	class.Actinobacteria.id.419	2	136228887	rs7605229	C	T	0.1998	0.0901432	0.0160439	6.46753e-09	16313	24	0.00380626	62.3212
class	class.Actinobacteria.id.419	2	136926719	rs4954572	G	T	0.4115	0.069121	0.0120747	1.06676e-08	16313	24	0.00505117	82.8079
class	class.Actinobacteria.id.419	2	136553925	rs4954430	C	T	0.1312	0.115054	0.0207605	1.38113e-08	13622	22	0.00352361	48.1613
class	class.Actinobacteria.id.419	2	136945029	rs1123848	C	T	0.4115	0.0688483	0.012102	1.32147e-08	16311	24	0.00504045	82.6211
class	class.Actinobacteria.id.419	2	136110129	rs6727889	C	T	0.1998	0.0899805	0.0160456	8.1484e-09	16313	24	0.00380587	62.3147
class	class.Actinobacteria.id.419	2	136927557	rs4954396	A	C	0.4115	0.0689631	0.0120741	1.15687e-08	16313	24	0.0050514	82.8118
class	class.Actinobacteria.id.419	2	136642433	rs16855656	A	G	0.171	0.0919622	0.0164453	3.47599e-08	16313	24	0.00371372	60.8002
class	class.Actinobacteria.id.419	2	136524766	rs62170081	A	G	0.1332	0.115011	0.0206917	1.55953e-08	13623	22	0.00353502	48.3214
class	class.Actinobacteria.id.419	2	136907790	rs10803550	C	T	0.4195	0.0687255	0.0120124	1.12275e-08	16313	24	0.00507723	83.2373
class	class.Actinobacteria.id.419	2	136907170	rs953387	A	C	0.4195	0.0685406	0.0120121	1.1988e-08	16313	24	0.00507734	83.2392
class	class.Actinobacteria.id.419	2	136906640	rs2102896	T	C	0.4195	0.068513	0.0120139	1.20797e-08	16313	24	0.00507659	83.2267
class	class.Actinobacteria.id.419	2	136578194	rs2874874	A	C	0.1501	0.10007	0.0180616	3.61466e-08	16313	24	0.0033825	55.3592
class	class.Actinobacteria.id.419	2	136899116	rs2056297	G	T	0.4195	0.0684972	0.0120117	1.30169e-08	16313	24	0.00507752	83.2421
class	class.Actinobacteria.id.419	2	136553438	rs56982689	C	T	0.1312	0.113007	0.0207433	1.88657e-08	13623	22	0.00352628	48.2014
class	class.Actinobacteria.id.419	2	136578040	rs2322812	A	G	0.1501	0.0994476	0.0180619	4.52058e-08	16313	24	0.00338244	55.3583
class	class.Actinobacteria.id.419	2	136570613	rs3769011	A	T	0.1501	0.0983944	0.0180715	6.27577e-08	16313	24	0.00338066	55.3289
class	class.Actinobacteria.id.419	2	136522783	rs72970286	T	G	0.1322	0.111213	0.0203604	2.19456e-08	13622	22	0.0035926	49.1077
class	class.Actinobacteria.id.419	2	136515924	rs6707289	A	G	0.1332	0.113992	0.0206917	2.19754e-08	13623	22	0.00353503	48.3215
class	class.Actinobacteria.id.419	2	136515859	rs6720497	G	A	0.1332	0.113995	0.0206919	2.19754e-08	13623	22	0.00353499	48.3209
class	class.Actinobacteria.id.419	2	136574305	rs58080116	A	G	0.1501	0.0993037	0.0180636	4.88082e-08	16313	24	0.00338214	55.3533
class	class.Actinobacteria.id.419	2	136946433	rs4954397	A	G	0.4125	0.0678614	0.0120988	2.10576e-08	16313	24	0.00504115	82.6428
class	class.Actinobacteria.id.419	2	136939437	rs1964776	C	T	0.4115	0.068118	0.0121042	1.9804e-08	16313	24	0.00503888	82.6055
class	class.Actinobacteria.id.419	2	135914038	rs11897217	C	T	0.2018	0.0864887	0.0158365	1.07401e-08	16313	24	0.00385592	63.1374
class	class.Actinobacteria.id.419	2	136560003	rs61470941	T	C	0.1491	0.0977222	0.0180497	5.60295e-08	16313	24	0.00338473	55.3958
class	class.Actinobacteria.id.419	2	136926222	rs10928558	T	C	0.3946	0.0688456	0.01225	2.01055e-08	16312	24	0.00497952	81.6224
class	class.Actinobacteria.id.419	2	136571982	rs4954445	T	A	0.1501	0.0984955	0.0180666	5.73613e-08	16313	24	0.00338158	55.3441
class	class.Actinobacteria.id.419	2	135912977	rs7594509	G	T	0.2018	0.0864399	0.0158386	1.12144e-08	16313	24	0.00385541	63.129
class	class.Actinobacteria.id.419	2	135921839	rs2322445	T	A	0.2038	0.0865073	0.0158258	1.12485e-08	16313	24	0.00385853	63.1803
class	class.Actinobacteria.id.419	2	136905697	rs12473760	C	A	0.4195	0.0675284	0.0120133	1.92316e-08	16313	24	0.00507682	83.2306
class	class.Actinobacteria.id.419	2	136948711	rs4954577	A	G	0.4125	0.0675989	0.0120979	2.41795e-08	16313	24	0.00504152	82.6488
class	class.Actinobacteria.id.419	2	136520186	rs6729961	T	G	0.1332	0.113563	0.020689	2.79251e-08	13623	22	0.0035355	48.3279
class	class.Actinobacteria.id.419	2	136288273	rs3806502	C	T	0.1988	0.0877177	0.0160346	1.3732e-08	16313	24	0.00380848	62.3576
class	class.Actinobacteria.id.419	2	135925002	rs6705610	T	G	0.2048	0.0859614	0.0158009	1.23988e-08	16313	24	0.00386457	63.2796
class	class.Actinobacteria.id.419	2	136509573	rs16831994	T	C	0.1332	0.111354	0.0205477	3.00771e-08	13623	22	0.00355972	48.6602
class	class.Actinobacteria.id.419	2	136949744	rs16833335	G	A	0.4115	0.0673473	0.0120943	2.75893e-08	16313	24	0.005043	82.6733
class	class.Actinobacteria.id.419	2	135689188	rs6738563	G	T	0.6183	0.0623797	0.0114297	1.67195e-08	16309	24	0.00533597	87.4804
class	class.Actinobacteria.id.419	2	136965117	rs1519525	C	T	0.4155	0.0671757	0.012076	3.02495e-08	16313	24	0.00505061	82.7987
class	class.Actinobacteria.id.419	2	136496805	rs35215526	G	A	0.1481	0.103586	0.0187524	5.57864e-08	16309	24	0.0032591	53.3199
class	class.Actinobacteria.id.419	2	136857158	rs13008147	A	G	0.1869	-0.068864	0.0128717	1.81056e-08	15292	21	0.00505475	77.6798
class	class.Actinobacteria.id.419	2	136511951	rs7609188	G	C	0.1332	0.109862	0.0205537	4.03082e-08	13623	22	0.00355868	48.6459
class	class.Actinobacteria.id.419	2	136599217	rs3820790	A	T	0.1431	0.0982294	0.0182671	8.34685e-08	16310	24	0.00334519	54.7364
class	class.Actinobacteria.id.419	2	136496928	rs62168847	T	C	0.1481	0.101923	0.0186543	6.86296e-08	16309	24	0.00327618	53.6003
class	class.Actinobacteria.id.419	2	136562472	rs3739022	G	A	0.1501	0.0957608	0.018059	1.0713e-07	16313	24	0.00338299	55.3673
class	class.Actinobacteria.id.419	2	136563248	rs12992815	C	G	0.1501	0.0951021	0.017922	1.13355e-07	16313	24	0.00340877	55.7906
class	class.Actinobacteria.id.419	2	135778656	rs7565871	G	C	0.2038	0.0825549	0.0159186	4.47104e-08	16312	24	0.00383636	62.812
class	class.Actinobacteria.id.419	2	136496493	rs62168843	T	C	0.1481	0.101383	0.0186546	7.75129e-08	16309	24	0.00327614	53.5996
class	class.Actinobacteria.id.419	2	136496910	rs62168846	G	A	0.1481	0.102552	0.0187523	7.88561e-08	16309	24	0.00325911	53.3201
class	class.Actinobacteria.id.419	2	136538939	rs9677760	A	T	0.2843	0.0761008	0.0137895	7.70874e-08	16313	24	0.00442578	72.5098
class	class.Actinobacteria.id.419	2	136958593	rs4954578	T	C	0.4155	0.0659781	0.012076	5.39988e-08	16313	24	0.00505063	82.799
class	class.Actinobacteria.id.419	2	136927094	rs4954573	T	G	0.3936	0.0666495	0.0122445	4.84245e-08	16312	24	0.00498175	81.6592
class	class.Actinobacteria.id.419	2	136539330	rs1865452	C	T	0.2843	0.0760477	0.0138653	8.63337e-08	16313	24	0.00440171	72.1137
class	class.Actinobacteria.id.419	2	136539670	rs60963894	T	G	0.2863	0.0760426	0.0138646	8.63337e-08	16313	24	0.00440194	72.1175
class	class.Actinobacteria.id.419	2	136540083	rs10496737	A	G	0.2863	0.075998	0.0138646	8.74657e-08	16313	24	0.00440194	72.1174
class	class.Actinobacteria.id.419	2	136923155	rs56036623	T	C	0.2744	0.071193	0.0132643	5.3719e-08	16313	24	0.00460024	75.3813
class	class.Actinobacteria.id.419	2	136963494	rs6716987	C	A	0.4165	0.0656955	0.0120778	6.15378e-08	16313	24	0.00504986	82.7863
class	class.Actinobacteria.id.419	2	136527120	rs60453613	G	C	0.2843	0.0754944	0.0138639	1.07859e-07	16313	24	0.00440215	72.1209
class	class.Actinobacteria.id.419	2	136510012	rs12469551	G	T	0.2853	0.0753829	0.0137904	1.09649e-07	16313	24	0.00442552	72.5056
class	class.Actinobacteria.id.419	2	136942326	rs13010498	G	C	0.2296	-0.0670891	0.0121916	2.33825e-08	16182	23	0.00504325	82.0134
class	class.Actinobacteria.id.419	2	136509868	rs7595712	C	T	0.2863	0.075472	0.0138639	1.24066e-07	16313	24	0.00440215	72.121
class	class.Actinobacteria.id.419	1	207003553	rs6660520	G	A	0.2147	0.0711483	0.0134495	1.10652e-07	16308	24	0.00453854	74.3429
class	class.Actinobacteria.id.419	2	136496639	rs62168844	A	G	0.1481	0.0991922	0.0186556	1.44968e-07	16309	24	0.00327596	53.5967
class	class.Actinobacteria.id.419	2	136520043	rs6708957	C	T	0.2863	0.0748451	0.0138634	1.38774e-07	16313	24	0.00440232	72.1237
class	class.Actinobacteria.id.419	2	135429288	rs998451	A	G	0.6571	0.0610382	0.0115892	3.63899e-08	16312	24	0.00526195	86.2764
class	class.Actinobacteria.id.419	1	207003956	rs7513988	T	C	0.2266	0.0693683	0.0131871	1.18673e-07	16309	24	0.00462816	75.8223
class	class.Actinobacteria.id.419	2	136292425	rs6745996	A	G	0.173	0.0880387	0.016697	5.86082e-08	16313	24	0.00365793	59.8835
class	class.Actinobacteria.id.419	2	136658837	rs80274970	C	T	0.1163	0.101176	0.0196799	2.36394e-07	15823	22	0.00320108	50.8069
class	class.Actinobacteria.id.419	1	207003374	rs12022129	A	G	0.2207	0.0697561	0.0132648	1.21408e-07	16310	24	0.00460091	75.3785
class	class.Actinobacteria.id.419	2	136542560	rs1469996	A	G	0.2823	0.075457	0.0139334	1.42739e-07	16182	23	0.0044156	71.7613
class	class.Actinobacteria.id.419	2	136565328	rs60274701	G	A	0.1531	0.0940911	0.017874	1.73567e-07	16312	24	0.0034181	55.9404
class	class.Actinobacteria.id.419	2	136917330	rs4954394	A	G	0.3062	0.0670645	0.0129262	1.08897e-07	16313	24	0.00472	77.353
class	class.Actinobacteria.id.419	2	136925439	rs10193587	T	C	0.3757	0.0656265	0.0123482	9.45841e-08	16182	23	0.00497962	80.9735
class	class.Actinobacteria.id.419	1	207003319	rs4845143	T	G	0.2207	0.0691122	0.0132747	1.50914e-07	16310	24	0.00459749	75.3221
class	class.Actinobacteria.id.419	2	136530443	rs147616090	C	T	0.2853	0.0741592	0.0138477	1.76041e-07	16313	24	0.00440728	72.2053
class	class.Actinobacteria.id.419	2	136542559	rs1469995	G	A	0.2843	0.0739983	0.0138486	1.8284e-07	16308	24	0.00440835	72.2008
class	class.Actinobacteria.id.419	2	136501509	rs6732236	T	G	0.2853	0.0738434	0.0138631	2.05534e-07	16313	24	0.00440241	72.1253
class	class.Actinobacteria.id.419	2	136576166	rs7564577	C	T	0.1819	0.0815548	0.0161539	2.51935e-07	16311	24	0.00378091	61.8969
class	class.Actinobacteria.id.419	2	135456759	rs10928513	C	T	0.6531	0.0609005	0.0115368	6.28183e-08	16312	24	0.00528574	86.6685
class	class.Actinobacteria.id.419	2	136773638	rs7604460	T	C	0.2137	0.0825192	0.0155317	2.01635e-07	16182	23	0.003963	64.3764
class	class.Actinobacteria.id.419	2	136506927	rs6430585	C	A	0.2853	0.0729446	0.0137598	2.66027e-07	16313	24	0.00443531	72.6667
class	class.Actinobacteria.id.419	2	135763318	rs7582173	G	A	0.2505	0.0783488	0.0146174	3.09884e-07	16313	24	0.00417617	68.4031
class	class.Actinobacteria.id.419	2	135768352	rs7575241	C	A	0.2783	0.0733521	0.0139987	3.31622e-07	16312	24	0.00436021	71.4265
class	class.Actinobacteria.id.419	2	136556805	rs872151	C	T	0.16	0.090607	0.0177914	3.12061e-07	16313	24	0.0034337	56.2001
class	class.Actinobacteria.id.419	2	136770509	rs12471781	G	A	0.2137	0.0818178	0.0156146	2.43538e-07	16182	23	0.00394205	64.0349
class	class.Actinobacteria.id.419	2	136808142	rs4954388	T	C	0.3907	0.0638407	0.0123169	2.69473e-07	16309	24	0.00495354	81.1794
class	class.Actinobacteria.id.419	2	136918828	rs4954571	G	A	0.3062	0.0653908	0.012927	2.26598e-07	16311	24	0.00472025	77.3477
class	class.Actinobacteria.id.419	1	207001879	rs1028182	C	T	0.2207	0.0676338	0.0132783	2.87282e-07	16310	24	0.00459625	75.3017
class	class.Actinobacteria.id.419	2	135762656	rs10197646	G	A	0.2505	0.0774689	0.0146201	4.16614e-07	16313	24	0.00417542	68.3908
class	class.Actinobacteria.id.419	2	136928320	rs7568884	C	T	0.3917	0.0630435	0.0122448	2.16482e-07	16313	24	0.00498135	81.6576
class	class.Actinobacteria.id.419	2	136801201	rs4954556	G	A	0.0706	0.1226	0.0247436	2.90076e-07	9647	17	0.00417186	40.4062
class	class.Actinobacteria.id.419	2	136930232	rs13415439	C	A	0.3917	0.0628515	0.0122428	2.34438e-07	16313	24	0.00498216	81.6709
class	class.Actinobacteria.id.419	2	136526981	rs60241067	A	T	2	0.0634173	0.0125294	6.49204e-07	16313	24	0.00486872	79.8023
class	class.Actinobacteria.id.419	2	136506375	rs7556781	A	G	0.2863	0.071596	0.0137435	4.14947e-07	16313	24	0.00444055	72.7529
class	class.Actinobacteria.id.419	2	136935394	rs4954575	G	A	0.3926	0.0627185	0.0122628	2.58931e-07	16313	24	0.00497407	81.5376
class	class.Actinobacteria.id.419	2	136321951	rs6430580	A	G	0.174	0.0844586	0.0167136	1.90216e-07	16313	24	0.00365431	59.8241
class	class.Actinobacteria.id.419	2	135758231	rs6733547	G	T	0.2038	0.0804268	0.0160382	2.6655e-07	16312	24	0.00380784	62.3433
class	class.Actinobacteria.id.419	2	135762429	rs10174462	C	G	0.2744	0.0737054	0.0140224	3.91175e-07	16313	24	0.0043526	71.3057
class	class.Actinobacteria.id.419	1	206997892	rs2056226	C	G	0.2068	0.0681933	0.0135813	4.69402e-07	16182	23	0.00452955	73.6216
class	class.Actinobacteria.id.419	1	207001190	rs6540645	C	G	0.2137	0.0681324	0.0135141	4.13073e-07	16308	24	0.00451694	73.9875
class	class.Actinobacteria.id.419	2	136555484	rs1807356	T	C	0.1948	0.081038	0.0162851	4.52884e-07	16313	24	0.00375011	61.3982
class	class.Actinobacteria.id.419	2	136504101	rs7589832	A	C	0.2863	0.0717701	0.0138467	4.78564e-07	16313	24	0.00440758	72.2103
class	class.Actinobacteria.id.419	2	136811263	rs13007153	T	C	0.3907	0.0628078	0.0123108	4.26167e-07	16308	24	0.00495629	81.2199
class	class.Actinobacteria.id.419	2	136500475	rs73958618	A	G	0.2853	0.0711468	0.0138301	5.4365e-07	16313	24	0.00441285	72.297
class	class.Actinobacteria.id.419	1	207001709	rs1028181	C	T	0.2137	0.0674677	0.0135137	5.42151e-07	16308	24	0.00451711	73.9902
class	class.Actinobacteria.id.419	2	136932321	rs59869505	A	C	0.3926	0.0617206	0.0122309	3.54595e-07	16313	24	0.00498696	81.7499
class	class.Actinobacteria.id.419	2	136929107	rs72976292	T	A	0.3887	0.0618008	0.0122375	3.55949e-07	16308	24	0.00498582	81.7062
class	class.Actinobacteria.id.419	2	136600176	rs55809728	G	A	0.1064	0.107353	0.0218006	4.46331e-07	13617	22	0.0033573	45.8636
class	class.Actinobacteria.id.419	2	136759379	rs309124	A	G	0.2247	0.0747215	0.0145925	4.06342e-07	16312	24	0.00418352	68.5199
class	class.Actinobacteria.id.419	2	136607703	rs4988243	T	C	0.0994	0.112091	0.0224054	4.64576e-07	13514	21	0.00329179	44.6255
class	class.Actinobacteria.id.419	1	207000060	rs908704	A	G	0.2157	0.0664374	0.0134312	6.66087e-07	16307	24	0.00454499	74.4444
class	class.Actinobacteria.id.419	2	136929076	rs16833170	A	G	0.3917	0.0615433	0.0122376	3.96263e-07	16313	24	0.00498427	81.7056
class	class.Actinobacteria.id.419	1	206995478	rs6685379	A	G	0.2147	0.0661113	0.013349	6.13469e-07	16182	23	0.004608	74.9026
class	class.Actinobacteria.id.419	2	136806218	rs2090661	A	G	0.3907	0.0616869	0.0123116	6.14751e-07	16309	24	0.00495567	81.2146
class	class.Actinobacteria.id.419	2	136435526	rs2254780	C	T	0.2336	0.0714552	0.0147411	1.1425e-06	16313	24	0.00414127	67.8292
class	class.Actinobacteria.id.419	2	136822223	rs1879087	T	C	0.0825	0.10375	0.022927	6.19776e-07	10415	19	0.0041704	43.6083
class	class.Actinobacteria.id.419	2	136435736	rs2441384	T	C	0.2336	0.0712103	0.0147409	1.23498e-06	16313	24	0.00414133	67.8302
class	class.Actinobacteria.id.419	1	206994404	rs2138992	C	A	0.2078	0.0659424	0.0135208	8.92304e-07	16182	23	0.00454973	73.951
class	class.Actinobacteria.id.419	2	136761853	rs309122	A	G	0.2247	0.0734965	0.0145936	6.29427e-07	16312	24	0.00418322	68.5149
class	class.Actinobacteria.id.419	2	135758520	rs11895609	A	T	0.2038	0.0763044	0.0159789	5.27097e-07	16312	24	0.00382192	62.5747
class	class.Actinobacteria.id.419	2	135762061	rs6712127	A	G	0.2744	0.0715978	0.0139913	7.55583e-07	16313	24	0.00436223	71.464
class	class.Actinobacteria.id.419	2	136761175	rs309123	C	G	0.2207	0.0739559	0.0148004	6.86433e-07	16312	24	0.00412501	67.5577
class	class.Actinobacteria.id.419	16	81776768	rs8047955	G	A	0.3519	0.0575815	0.0116762	8.33727e-07	16306	24	0.00522487	85.6337
class	class.Actinobacteria.id.419	16	81777336	rs8057441	T	C	0.3767	0.0569522	0.0115974	9.51076e-07	16182	23	0.00530028	86.2154
class	class.Actinobacteria.id.419	2	136799609	rs10928554	C	T	0.1262	0.0897611	0.0174332	1.20962e-06	16182	23	0.00353227	57.3547
class	class.Actinobacteria.id.419	1	206991253	rs4440852	A	C	0.2048	0.0650211	0.0135226	1.23525e-06	16182	23	0.00454914	73.9414
class	class.Actinobacteria.id.419	2	136657252	rs309152	T	C	0.2078	0.0737591	0.0150388	9.00849e-07	16313	24	0.00405963	66.4866
class	class.Actinobacteria.id.419	2	136682486	rs75667274	C	T	0.2068	0.0765655	0.0155595	1.03054e-06	16307	24	0.00392575	64.2616
class	class.Actinobacteria.id.419	2	136854537	rs6430601	G	T	0.165	0.0760397	0.0161513	1.06292e-06	16310	24	0.00378175	61.907
class	class.Actinobacteria.id.419	2	136695694	rs112407062	C	T	0.2068	0.0760956	0.0154776	1.02906e-06	16313	24	0.00394499	64.6015
class	class.Actinobacteria.id.419	13	112859829	rs7322849	C	T	0.0964	0.0944467	0.0192976	6.20794e-07	16313	24	0.00316654	51.8136
class	class.Actinobacteria.id.419	2	135760244	rs6713776	C	G	0.2505	0.0743085	0.0146082	1.26423e-06	16313	24	0.0041788	68.4464
class	class.Actinobacteria.id.419	2	136921703	rs10180515	T	A	0.2714	0.0639976	0.0133924	9.88376e-07	16313	24	0.00455644	74.6603
class	class.Actinobacteria.id.419	16	81777833	rs12448146	C	A	0.3787	0.0558516	0.01156	1.27927e-06	16182	23	0.00531735	86.4947
class	class.Actinobacteria.id.419	1	206999963	rs908703	C	G	0.2227	0.0632903	0.013257	1.40792e-06	16307	24	0.00460444	75.4227
class	class.Actinobacteria.id.419	2	136692893	rs115553816	G	A	0.2068	0.0757628	0.0154816	1.16045e-06	16313	24	0.00394398	64.5849
class	class.Actinobacteria.id.419	2	135498924	rs1942055	G	C	0.6541	0.0564129	0.0115777	5.82816e-07	16308	24	0.00526843	86.3621
class	class.Actinobacteria.id.419	2	136924156	rs11684458	A	G	0.2714	0.0636878	0.0133946	1.03786e-06	16313	24	0.00455569	74.648
class	class.Actinobacteria.id.419	2	136710372	rs309119	T	C	0.2097	0.0727001	0.0149727	1.08832e-06	16313	24	0.00407748	66.78
class	class.Actinobacteria.id.419	2	136686114	rs112396243	C	T	0.2068	0.0757018	0.0154729	1.18826e-06	16313	24	0.00394618	64.6211
class	class.Actinobacteria.id.419	2	136751842	rs309133	A	C	0.2117	0.0728875	0.0149115	1.06217e-06	16311	24	0.00409464	67.054
class	class.Actinobacteria.id.419	2	136923693	rs2176716	C	T	0.2714	0.0635489	0.0133941	1.10919e-06	16313	24	0.00455585	74.6505
class	class.Actinobacteria.id.419	2	136754183	rs16832440	G	A	0.2087	0.0759001	0.0154634	1.27418e-06	16312	24	0.00394885	64.6611
class	class.Actinobacteria.id.419	2	136653848	rs111682961	C	T	0.2068	0.0754821	0.0154773	1.33466e-06	16312	24	0.00394531	64.6029
class	class.Actinobacteria.id.419	2	136670419	rs79826902	G	A	0.2068	0.0754592	0.0154747	1.31465e-06	16313	24	0.00394572	64.6137
class	class.Actinobacteria.id.419	2	136702118	rs12474975	A	T	0.2068	0.0751775	0.0154792	1.32044e-06	16313	24	0.00394458	64.5948
class	class.Actinobacteria.id.419	2	136672678	rs3098104	T	A	0.2078	0.075703	0.0152967	1.24722e-06	16312	24	0.0039917	65.3656
class	class.Actinobacteria.id.419	2	136701539	rs16832243	C	T	0.2068	0.0751221	0.0154805	1.3871e-06	16313	24	0.00394426	64.5896
class	class.Actinobacteria.id.419	2	136765074	rs1964459	C	G	0.2087	0.0757683	0.0154707	1.37583e-06	16309	24	0.00394771	64.6304
class	class.Actinobacteria.id.419	2	136684632	rs16832205	G	A	0.2068	0.0751653	0.0154751	1.40766e-06	16313	24	0.00394563	64.612
class	class.Actinobacteria.id.419	2	136635343	rs6728946	C	G	0.2237	0.0725236	0.0150872	1.64129e-06	16312	24	0.00404691	66.2734
class	class.Actinobacteria.id.419	2	136663110	rs12464050	G	T	0.2078	0.0752843	0.015486	1.43321e-06	16312	24	0.0039431	64.5666
class	class.Actinobacteria.id.419	2	136684940	rs309159	C	T	0.2068	0.0725508	0.0151139	1.45609e-06	16313	24	0.00403954	66.1562
class	class.Actinobacteria.id.419	2	136793114	rs4954555	T	C	0.0785	0.107414	0.0224608	1.44486e-06	11290	20	0.003928	44.5141
class	class.Actinobacteria.id.419	2	136423904	rs2289959	C	T	0.2336	0.0686254	0.0147396	2.8156e-06	16313	24	0.00414169	67.8361
class	class.Actinobacteria.id.419	2	136652491	rs586964	G	A	0.2068	0.074925	0.0154201	1.51758e-06	16312	24	0.00395989	64.8426
class	class.Actinobacteria.id.419	2	136646582	rs59213715	A	C	0.2117	0.0738928	0.0154127	1.73556e-06	16313	24	0.00396153	64.8735
class	class.Actinobacteria.id.419	2	136817769	rs75128007	A	G	0.338	0.0636774	0.0129785	1.50368e-06	16182	23	0.00473892	77.0408
class	class.Actinobacteria.id.419	2	136797273	rs62160866	A	G	0.0706	0.118425	0.0254097	1.50613e-06	9647	17	0.00406294	39.3469
class	class.Actinobacteria.id.419	2	136922932	rs13387501	C	T	0.2714	0.0630989	0.0133942	1.31236e-06	16313	24	0.00455582	74.6501
class	class.Actinobacteria.id.419	2	136691737	rs41269821	A	G	0.2207	0.0727487	0.0151759	1.56457e-06	16307	24	0.00402457	65.8858
class	class.Actinobacteria.id.419	2	136748779	rs721765	C	A	0.2068	0.0755092	0.0154679	1.48844e-06	16313	24	0.00394746	64.6421
class	class.Actinobacteria.id.419	2	137051974	rs72847650	C	A	0.2982	-0.0559891	0.0118276	1.22544e-06	15401	22	0.00545979	84.5368
class	class.Actinobacteria.id.419	2	136688749	rs309161	G	A	0.2097	0.0723599	0.0149718	1.41939e-06	16313	24	0.00407774	66.7843
class	class.Actinobacteria.id.419	2	136692553	rs6711493	A	G	0.2237	0.0705191	0.014635	1.40731e-06	16313	24	0.00417117	68.3209
class	class.Actinobacteria.id.419	2	136663605	rs77096272	C	A	0.2068	0.0749631	0.0154861	1.6013e-06	16312	24	0.00394308	64.5662
class	class.Actinobacteria.id.419	2	136763242	rs12476127	A	G	0.2207	0.0736201	0.0150914	1.50022e-06	16313	24	0.00404555	66.255
class	class.Actinobacteria.id.419	2	136922672	rs6711997	T	C	0.2724	0.0627345	0.0133703	1.42088e-06	16313	24	0.00456393	74.7835
class	class.Actinobacteria.id.419	2	136792923	rs4245838	C	T	0.0785	0.106844	0.0224577	1.63457e-06	11290	20	0.00392854	44.5202
class	class.Actinobacteria.id.419	2	136672775	rs309170	C	T	0.2107	0.0717501	0.0149205	1.51634e-06	16313	24	0.00409168	67.0135
class	class.Actinobacteria.id.419	2	136652524	rs499483	G	A	0.2068	0.0744216	0.0154107	1.73773e-06	16312	24	0.00396228	64.8818
class	class.Actinobacteria.id.419	16	81777808	rs9926823	A	C	0.3827	0.0546228	0.0115528	2.11016e-06	16182	23	0.00532063	86.5483
class	class.Actinobacteria.id.419	2	136817658	rs16832624	T	C	0.339	0.0620636	0.0129301	2.01796e-06	16182	23	0.00475658	77.3294
class	class.Actinobacteria.id.419	2	136656094	rs3098103	T	C	0.2068	0.074503	0.0154344	1.81712e-06	16313	24	0.003956	64.7826
class	class.Actinobacteria.id.419	2	136665711	rs75753154	T	C	0.2207	0.0721945	0.0150876	1.7638e-06	16313	24	0.00404654	66.2713
class	class.Actinobacteria.id.419	2	136708787	rs309120	G	C	0.2097	0.0709771	0.0149202	1.73119e-06	16313	24	0.00409176	67.0149
class	class.Actinobacteria.id.419	2	136633962	rs1057031	G	A	0.2237	0.0715429	0.0150471	2.13177e-06	16312	24	0.00405765	66.4499
class	class.Actinobacteria.id.419	2	136668123	rs7606267	T	C	0.2207	0.0720271	0.015088	1.83817e-06	16313	24	0.00404645	66.2699
class	class.Actinobacteria.id.419	2	136960483	rs11688302	C	T	0.3956	0.0583032	0.0122424	1.66993e-06	16313	24	0.00498229	81.673
class	class.Actinobacteria.id.419	2	136796019	rs57243841	A	G	0.3181	0.0634156	0.0132204	2.08179e-06	16182	23	0.00465262	75.6313
class	class.Actinobacteria.id.419	2	135446390	rs10171677	G	A	0.6193	0.0550809	0.0114905	8.33607e-07	16182	23	0.00534931	87.0174
class	class.Actinobacteria.id.419	2	136680534	rs309158	A	G	0.2247	0.0700479	0.0145849	1.68556e-06	16313	24	0.00418545	68.5558
class	class.Actinobacteria.id.419	16	81777841	rs9939612	C	T	0.3787	0.054725	0.0115598	2.0911e-06	16182	23	0.00531741	86.4957
class	class.Actinobacteria.id.419	2	136622543	rs3087343	T	G	0.2217	0.0721572	0.0151641	2.23186e-06	16312	24	0.00402647	65.9373
class	class.Actinobacteria.id.419	2	136805401	rs4954557	C	T	0.3767	0.0591033	0.0124367	1.94817e-06	16313	24	0.00490483	80.3971
class	class.Actinobacteria.id.419	2	136667487	rs309166	C	T	0.2117	0.0712778	0.014922	1.79288e-06	16312	24	0.00409153	67.007
class	class.Actinobacteria.id.419	2	136686393	rs177917	A	G	0.2107	0.0713321	0.0149104	1.79767e-06	16313	24	0.00409446	67.0593
class	class.Actinobacteria.id.419	2	136665162	rs16832162	T	A	0.2207	0.071869	0.0150876	1.97541e-06	16313	24	0.00404655	66.2714
class	class.Actinobacteria.id.419	15	94852795	rs72767435	C	T	0.0676	-0.126352	0.0273626	2.56804e-06	12898	16	0.00282548	36.5406
class	class.Actinobacteria.id.419	22	35558300	rs134296	A	C	0.0596	0.111964	0.0234167	1.41331e-06	14302	20	0.00297703	42.6986
class	class.Actinobacteria.id.419	1	206991401	rs2883034	A	G	0.2147	0.0617447	0.0133267	2.60734e-06	16182	23	0.00461569	75.0281
class	class.Actinobacteria.id.419	2	136440300	rs7599898	C	T	0.2356	0.0704476	0.0150583	4.01903e-06	16313	24	0.0040544	66.4006
class	class.Actinobacteria.id.419	2	136694905	rs7573555	T	C	0.2207	0.0716297	0.0150933	2.10466e-06	16313	24	0.00404504	66.2466
class	class.Actinobacteria.id.419	22	35567355	rs134366	A	G	0.0596	0.111877	0.023501	1.50428e-06	14302	20	0.00296638	42.5455
class	class.Actinobacteria.id.419	2	135826463	rs62168955	C	T	0.0875	0.244958	0.0499791	2.13832e-06	3450	9	0.00576608	19.9968
class	class.Actinobacteria.id.419	12	20378911	rs10841473	C	G	0.2704	-0.0583765	0.0123353	2.5936e-06	16311	24	0.00494556	81.058
class	class.Actinobacteria.id.419	2	136746224	rs309118	G	C	0.2237	0.0703117	0.0146278	1.9117e-06	16312	24	0.00417348	68.3547
class	class.Actinobacteria.id.419	5	475408	rs11745923	T	G	0.3966	0.0563759	0.0115529	1.58131e-06	16312	24	0.00527841	86.5477
class	class.Actinobacteria.id.419	2	136640101	rs78364332	T	C	0.2237	0.0712611	0.015088	2.50862e-06	16312	24	0.0040467	66.2698
class	class.Actinobacteria.id.419	2	136654833	rs3098102	C	T	0.2107	0.070897	0.0149173	2.02991e-06	16313	24	0.00409257	67.0281
class	class.Actinobacteria.id.419	22	35567715	rs134372	T	A	0.0596	0.111851	0.0235005	1.55261e-06	14302	20	0.00296644	42.5463
class	class.Actinobacteria.id.419	5	502594	rs11738544	G	A	0.4453	0.0550311	0.0115017	2.62402e-06	16182	23	0.00534414	86.9327
class	class.Actinobacteria.id.419	2	136702601	rs6743537	G	A	0.2107	0.0729649	0.0152279	2.02533e-06	16313	24	0.00400942	65.6609
class	class.Actinobacteria.id.419	2	136429857	rs1438303	C	T	0.2336	0.0700938	0.0150544	4.3284e-06	16313	24	0.00405545	66.4177
class	class.Actinobacteria.id.419	2	136751488	rs10496738	C	T	0.2068	0.0743247	0.0154748	2.19111e-06	16313	24	0.00394569	64.6131
class	class.Actinobacteria.id.419	2	136438517	rs76380759	G	A	0.2336	0.0702325	0.01506	4.33774e-06	16313	24	0.00405393	66.3928
class	class.Actinobacteria.id.419	2	136669264	rs309167	C	T	0.2068	0.0733379	0.0154053	2.31314e-06	16313	24	0.00396343	64.9048
class	class.Actinobacteria.id.419	16	81776276	rs10871420	A	G	0.3598	0.0549229	0.0116283	2.37903e-06	16313	24	0.00524404	85.9864
class	class.Actinobacteria.id.419	2	136648883	rs2839740	G	T	0.2117	0.0733939	0.0154666	2.39549e-06	16312	24	0.00394802	64.6474
class	class.Actinobacteria.id.419	2	136667301	rs309165	T	C	0.2247	0.0693771	0.0145865	2.08083e-06	16313	24	0.00418498	68.5481
class	class.Actinobacteria.id.419	2	136672680	rs56100046	T	A	0.2038	0.0737358	0.0154926	2.20101e-06	16312	24	0.00394141	64.5388
class	class.Actinobacteria.id.419	2	136695705	rs113974791	T	G	0.2207	0.0713198	0.0150934	2.31087e-06	16313	24	0.00404501	66.2461
class	class.Actinobacteria.id.419	22	35560330	rs7410699	G	C	0.0596	0.111348	0.023473	1.63643e-06	14302	20	0.0029699	42.5961
class	class.Actinobacteria.id.419	16	81775380	rs4889375	A	C	0.3936	0.0546577	0.0115707	2.46916e-06	16182	23	0.00531246	86.4147
class	class.Actinobacteria.id.419	2	136563284	rs79954860	A	T	0.0984	0.108776	0.023154	2.32685e-06	13514	21	0.00318569	43.1826
class	class.Actinobacteria.id.419	16	81776815	rs11859935	G	A	0.3469	0.0552806	0.011717	2.49759e-06	16307	24	0.00520646	85.3356
class	class.Actinobacteria.id.419	2	136690783	rs309162	T	A	0.2207	0.0711673	0.0150271	2.34411e-06	16313	24	0.00406278	66.5384
class	class.Actinobacteria.id.419	2	136696608	rs112758679	A	C	0.2207	0.0712455	0.0150934	2.3456e-06	16313	24	0.00404501	66.2461
class	class.Actinobacteria.id.419	22	35566469	rs134363	A	G	0.0596	0.111578	0.0235062	1.66691e-06	14302	20	0.00296572	42.536
class	class.Actinobacteria.id.419	22	35557437	rs134286	G	A	0.0596	0.110855	0.02347	1.6696e-06	14302	20	0.00297029	42.6017
class	class.Actinobacteria.id.419	2	136618507	rs4988201	A	G	0.2217	0.0715389	0.0151813	2.74698e-06	16312	24	0.00402192	65.8624
class	class.Actinobacteria.id.419	22	35562147	rs134331	C	G	0.0596	0.111422	0.0235151	1.85532e-06	14302	20	0.00296461	42.52
class	class.Actinobacteria.id.419	2	136437615	rs3769016	A	G	0.2336	0.0700513	0.0150599	4.57197e-06	16313	24	0.00405395	66.3932
class	class.Actinobacteria.id.419	2	136653925	rs614193	A	T	0.2107	0.0706369	0.0149202	2.24048e-06	16312	24	0.00409202	67.015
class	class.Actinobacteria.id.419	2	136640787	rs7561565	T	G	0.2247	0.0707817	0.0150294	2.79032e-06	16312	24	0.00406241	66.5282
class	class.Actinobacteria.id.419	22	35562148	rs134332	A	G	0.0596	0.111167	0.0235149	1.9058e-06	14302	20	0.00296463	42.5203
class	class.Actinobacteria.id.419	2	136673546	rs309171	G	C	0.2207	0.0709004	0.0150254	2.43745e-06	16313	24	0.00406322	66.5456
class	class.Actinobacteria.id.419	10	126110032	rs1515761	C	T	0.1332	0.0762317	0.0169884	4.96362e-06	15525	23	0.00377722	58.8561
class	class.Actinobacteria.id.419	2	136818719	rs2090660	C	T	0.333	0.0624859	0.0130167	2.21203e-06	16182	23	0.00472507	76.8146
class	class.Actinobacteria.id.419	22	35567561	rs134371	C	T	0.0596	0.111162	0.0235008	1.75896e-06	14302	20	0.00296641	42.5459
class	class.Actinobacteria.id.419	22	35562235	rs134333	A	G	0.0596	0.111232	0.0235151	1.94378e-06	14302	20	0.0029646	42.5198
class	class.Actinobacteria.id.419	16	81784359	rs12935228	A	G	0.3827	0.054145	0.0115428	2.56708e-06	16182	23	0.00532521	86.6231
class	class.Actinobacteria.id.419	2	136723504	rs660002	C	T	0.2247	0.0689259	0.0145828	2.37169e-06	16313	24	0.00418603	68.5653
class	class.Actinobacteria.id.419	2	136820854	rs4954558	A	G	0.338	0.0615327	0.012935	2.50319e-06	16182	23	0.0047548	77.3001
class	class.Actinobacteria.id.419	22	35560258	rs134316	A	G	0.0596	0.110445	0.0234733	1.81376e-06	14302	20	0.00296987	42.5957
class	class.Actinobacteria.id.419	2	136641593	rs7581814	C	G	0.2237	0.0706968	0.0150882	2.97935e-06	16312	24	0.00404664	66.2689
class	class.Actinobacteria.id.419	2	135481278	rs6756200	T	C	0.6213	0.0551973	0.0114517	1.19677e-06	16182	23	0.00536735	87.3124
class	class.Actinobacteria.id.419	22	35559579	rs2413305	G	A	0.0596	0.111092	0.0235101	1.85343e-06	14302	20	0.00296523	42.5289
class	class.Actinobacteria.id.419	22	35559925	rs2413308	G	T	0.0596	0.110324	0.023468	1.85355e-06	14302	20	0.00297054	42.6053
class	class.Actinobacteria.id.419	22	35558870	rs134307	C	T	0.0596	0.110407	0.0234682	1.85582e-06	14302	20	0.00297051	42.6048
class	class.Actinobacteria.id.419	22	35559695	rs2413306	A	G	0.0596	0.110267	0.023468	1.86388e-06	14302	20	0.00297054	42.6053
class	class.Actinobacteria.id.419	2	136806996	rs80261410	T	C	0.341	0.062023	0.0129896	2.90812e-06	16182	23	0.00473491	76.9753
class	class.Actinobacteria.id.419	2	136656534	rs3099428	C	G	0.2107	0.0703231	0.0149138	2.49045e-06	16313	24	0.0040935	67.0436
class	class.Actinobacteria.id.419	2	136656536	rs3099427	A	G	0.2107	0.0703251	0.0149144	2.49434e-06	16313	24	0.00409334	67.0409
class	class.Actinobacteria.id.419	16	81777543	rs12928452	C	A	0.3847	0.0536838	0.0115012	2.89479e-06	16307	24	0.00530365	86.937
class	class.Actinobacteria.id.419	2	136815388	rs1960171	C	T	0.3718	0.0590342	0.0124562	3.02914e-06	16182	23	0.00493664	80.2711
class	class.Actinobacteria.id.419	22	35560444	rs134317	G	A	0.0596	0.110412	0.0234514	1.91266e-06	14302	20	0.00297264	42.6354
class	class.Actinobacteria.id.419	2	136974687	rs2176718	A	G	0.3986	0.0573913	0.0122306	2.4487e-06	16309	24	0.00498831	81.7522
class	class.Actinobacteria.id.419	22	35558249	rs134294	A	T	0.0596	0.109989	0.0234644	1.91597e-06	14302	20	0.00297099	42.6117
class	class.Actinobacteria.id.419	2	136547067	rs73958638	A	G	0.1014	0.106081	0.0231678	2.69676e-06	12433	21	0.00345967	43.1564
class	class.Actinobacteria.id.419	2	136638113	rs79176913	C	A	0.2237	0.070631	0.0150875	3.13912e-06	16312	24	0.00404682	66.2718
class	class.Actinobacteria.id.419	22	35560386	rs6518933	A	G	0.0596	0.110296	0.0234733	1.92859e-06	14302	20	0.00296987	42.5956
class	class.Actinobacteria.id.419	2	137602926	rs1961273	T	C	0.2714	0.0602969	0.0126047	1.75236e-06	16313	24	0.00483979	79.3258
class	class.Actinobacteria.id.419	5	477634	rs4334924	G	A	0.3887	0.0566445	0.0116346	1.87936e-06	16308	24	0.00524283	85.9401
class	class.Actinobacteria.id.419	2	136652953	rs503227	T	C	0.2068	0.0709373	0.0151682	2.84983e-06	16312	24	0.00402538	65.9192
class	class.Actinobacteria.id.419	22	35558292	rs134295	C	T	0.0596	0.109709	0.0234644	1.95448e-06	14302	20	0.002971	42.6119
class	class.Actinobacteria.id.419	2	136628121	rs4988163	G	T	0.2217	0.0709902	0.0151721	3.19991e-06	16312	24	0.00402436	65.9025
class	class.Actinobacteria.id.419	2	136994454	rs11678502	T	C	0.5338	0.0554416	0.0116217	2.06655e-06	16313	24	0.00524699	86.0351
class	class.Actinobacteria.id.419	2	136715324	rs309142	T	C	0.2247	0.0686326	0.0145803	2.49418e-06	16313	24	0.00418676	68.5774
class	class.Actinobacteria.id.419	2	136648077	rs12472293	T	C	0.2286	0.0703818	0.015004	2.79413e-06	16313	24	0.00406902	66.6409
class	class.Actinobacteria.id.419	2	136618178	rs61253125	T	C	0.2217	0.0708942	0.0151794	3.3453e-06	16312	24	0.00402243	65.8708
class	class.Actinobacteria.id.419	22	35558827	rs134306	G	A	0.0596	0.109953	0.0234687	2.0581e-06	14302	20	0.00297045	42.6039
class	class.Actinobacteria.id.419	2	136991517	rs12986776	G	C	0.5338	0.0553553	0.011624	2.20533e-06	16313	24	0.00524597	86.0183
class	class.Actinobacteria.id.419	2	136700024	rs309150	T	A	0.2207	0.0704273	0.0150288	2.92462e-06	16313	24	0.00406233	66.5309
class	class.Actinobacteria.id.419	22	35559966	rs2413309	A	G	0.0596	0.109313	0.0234668	2.07786e-06	14302	20	0.00297068	42.6074
class	class.Actinobacteria.id.419	2	136674028	rs309172	A	G	0.2207	0.0686285	0.014804	2.92501e-06	16313	24	0.00412374	67.5409
class	class.Actinobacteria.id.419	22	35560072	rs134311	G	A	0.0596	0.109523	0.0234625	2.10111e-06	14302	20	0.00297123	42.6153
class	class.Actinobacteria.id.419	2	136711064	rs3112496	C	T	0.2107	0.0695407	0.01492	2.78535e-06	16313	24	0.00409181	67.0158
class	class.Actinobacteria.id.419	22	35557844	rs134289	C	A	0.0596	0.109577	0.0234641	2.12202e-06	14302	20	0.00297103	42.6123
class	class.Actinobacteria.id.419	16	81778449	rs4888172	G	A	0.3807	0.0535745	0.0115465	3.35137e-06	16182	23	0.00532351	86.5954
class	class.Actinobacteria.id.419	2	136707480	rs6750549	A	G	0.2207	0.0711005	0.0152006	3.04572e-06	16182	23	0.00404897	65.7787
class	class.Actinobacteria.id.419	22	35559017	rs134308	C	T	0.0586	0.109478	0.0234681	2.16992e-06	14302	20	0.00297052	42.605
class	class.Actinobacteria.id.419	22	35559994	rs2413310	A	T	0.0596	0.109071	0.0234669	2.20695e-06	14302	20	0.00297067	42.6072
class	class.Actinobacteria.id.419	2	136612036	rs111837148	G	A	0.2217	0.0707245	0.0151796	3.63569e-06	16312	24	0.00402236	65.8696
class	class.Actinobacteria.id.419	2	136376515	rs4954272	A	G	0.174	0.0789532	0.0167436	1.72732e-06	16313	24	0.0036478	59.717
class	class.Actinobacteria.id.419	2	136655582	rs3099429	T	A	0.2068	0.0704775	0.0151594	3.31667e-06	16313	24	0.00402746	65.9576
class	class.Actinobacteria.id.419	22	35558112	rs134293	C	T	0.0596	0.109014	0.0234645	2.3287e-06	14302	20	0.00297099	42.6117
class	class.Actinobacteria.id.419	2	136624947	rs1435577	C	G	0.2217	0.0704363	0.0151675	3.83135e-06	16312	24	0.00402557	65.9225
class	class.Actinobacteria.id.419	22	35557708	rs134288	C	G	0.0596	0.109146	0.0234646	2.42081e-06	14302	20	0.00297096	42.6114
class	class.Actinobacteria.id.419	22	35558414	rs134300	G	A	0.0596	0.108761	0.0234634	2.43498e-06	14302	20	0.00297112	42.6136
class	class.Actinobacteria.id.419	22	35558662	rs134301	T	C	0.0596	0.108813	0.0234638	2.43974e-06	14302	20	0.00297107	42.6128
class	class.Actinobacteria.id.419	22	35558018	rs134290	C	G	0.0596	0.108728	0.0234644	2.44419e-06	14302	20	0.00297099	42.6118
class	class.Actinobacteria.id.419	22	35558038	rs134291	G	A	0.0596	0.108728	0.0234644	2.44419e-06	14302	20	0.00297099	42.6118
class	class.Actinobacteria.id.419	22	35557302	rs134285	T	C	0.0596	0.109	0.023476	2.46631e-06	14302	20	0.00296952	42.5907
class	class.Actinobacteria.id.419	2	136625113	rs4594504	A	C	0.2217	0.070296	0.0151677	4.00077e-06	16312	24	0.00402553	65.9217
class	class.Actinobacteria.id.419	16	81778491	rs4888173	A	G	0.3807	0.0532012	0.0115451	3.88448e-06	16182	23	0.00532419	86.6065
class	class.Actinobacteria.id.419	15	49208992	rs12899991	T	A	0.16	0.0719923	0.0154661	4.02818e-06	16182	23	0.00397974	64.6495
class	class.Actinobacteria.id.419	2	136710554	rs895285	A	G	0.2068	0.0715404	0.0154714	3.87276e-06	16313	24	0.00394655	64.6273
class	class.Actinobacteria.id.419	22	35557509	rs134287	A	C	0.0596	0.108732	0.0234712	2.68319e-06	14302	20	0.00297014	42.5995
class	class.Actinobacteria.id.419	22	35560726	rs134323	A	C	0.0596	0.109552	0.0235215	2.74824e-06	14302	20	0.0029638	42.5084
class	class.Actinobacteria.id.419	22	35558057	rs134292	A	G	0.0596	0.108298	0.0234644	2.8029e-06	14302	20	0.00297099	42.6118
class	class.Actinobacteria.id.419	22	35559067	rs134309	G	A	0.0596	0.108131	0.0234622	3.03356e-06	14302	20	0.00297127	42.6158
class	class.Actinobacteria.id.419	22	35558724	rs134304	T	C	0.0596	0.10829	0.0234694	2.8597e-06	14302	20	0.00297036	42.6028
class	class.Actinobacteria.id.419	22	35558770	rs134305	G	A	0.0596	0.108448	0.0234694	2.88269e-06	14302	20	0.00297037	42.6028
class	class.Actinobacteria.id.419	16	81776056	rs4312299	G	C	0.3539	0.0536924	0.011639	3.81018e-06	16308	24	0.00524085	85.9076
class	class.Actinobacteria.id.419	2	136652045	rs139939202	G	A	0.2087	0.0723434	0.0154953	4.3316e-06	16311	24	0.00394097	64.5276
class	class.Actinobacteria.id.419	22	35559078	rs134310	T	A	0.0586	0.10806	0.0234682	2.91999e-06	14302	20	0.00297051	42.6048
class	class.Actinobacteria.id.419	2	136822267	rs4954559	A	G	0.337	0.0601512	0.0129061	3.80174e-06	16182	23	0.0047654	77.4733
class	class.Actinobacteria.id.419	5	418839	rs72711368	C	T	0.3738	0.054829	0.0117726	4.05704e-06	16182	23	0.00522183	84.9327
class	class.Actinobacteria.id.419	16	81777978	rs11150406	T	C	0.3817	0.0528043	0.011535	4.6058e-06	16182	23	0.00532879	86.6818
class	class.Actinobacteria.id.419	2	136726567	rs309154	C	T	0.2068	0.0712918	0.0154016	4.38686e-06	16313	24	0.00396439	64.9205
class	class.Actinobacteria.id.419	22	35558709	rs134302	T	C	0.0596	0.10807	0.0234694	3.03662e-06	14302	20	0.00297036	42.6027
class	class.Actinobacteria.id.419	22	35556599	rs134282	A	G	0.0596	0.108094	0.0234942	3.06708e-06	14302	20	0.00296724	42.5578
class	class.Actinobacteria.id.419	22	35562850	rs134339	G	A	0.0596	0.108968	0.0235169	3.12102e-06	14302	20	0.00296438	42.5167
class	class.Actinobacteria.id.419	2	135372951	rs35564151	A	G	0.6262	0.05389	0.0114886	1.8714e-06	16182	23	0.00535022	87.0322
class	class.Actinobacteria.id.419	22	35570816	rs2413312	G	A	0.0596	0.108329	0.0234973	3.22134e-06	14302	20	0.00296685	42.5522
class	class.Actinobacteria.id.419	5	476353	rs2230437	C	T	0.4115	0.0540181	0.0114274	3.27463e-06	16312	24	0.00533605	87.4979
class	class.Actinobacteria.id.419	2	136934529	rs11674937	G	C	0.2674	0.060412	0.0134458	3.77715e-06	16313	24	0.00453842	74.3636
class	class.Actinobacteria.id.419	22	35569619	rs134377	G	A	0.0596	0.108262	0.023513	3.39858e-06	14302	20	0.00296487	42.5238
class	class.Actinobacteria.id.419	22	35568075	rs134373	C	T	0.0596	0.107819	0.0234982	3.44662e-06	14302	20	0.00296673	42.5505
class	class.Actinobacteria.id.419	2	137014023	rs4072434	G	C	0.5318	0.0544639	0.0116188	3.28891e-06	16313	24	0.00524832	86.057
class	class.Actinobacteria.id.419	2	136863816	rs7569447	A	C	0.167	0.0716201	0.016114	4.83008e-06	16313	24	0.00378978	62.0502
class	class.Actinobacteria.id.419	22	35568399	rs134374	T	C	0.0596	0.107997	0.0235027	3.50003e-06	14302	20	0.00296616	42.5423
class	class.Actinobacteria.id.419	2	136732772	rs309157	G	A	0.2068	0.0709315	0.0154055	4.60303e-06	16313	24	0.00396337	64.9038
class	class.Actinobacteria.id.419	2	137013901	rs4072435	T	C	0.5318	0.0543056	0.0116188	3.40254e-06	16313	24	0.00524829	86.0566
class	class.Actinobacteria.id.419	2	137013606	rs10221893	T	C	0.5318	0.0542292	0.011619	3.44373e-06	16313	24	0.00524824	86.0556
class	class.Actinobacteria.id.419	22	35569422	rs134376	A	G	0.0596	0.10793	0.0235078	3.64192e-06	14302	20	0.00296552	42.533
class	class.Actinobacteria.id.419	22	35571497	rs134381	C	T	0.0596	0.107444	0.0235713	3.68208e-06	14302	20	0.00295756	42.4185
class	class.Actinobacteria.id.419	2	136737460	rs309113	C	A	0.2107	0.0681913	0.0149165	4.50164e-06	16312	24	0.00409302	67.0314
class	class.Actinobacteria.id.419	5	475463	rs11743825	C	T	0.3976	0.0543876	0.0115617	3.75254e-06	16313	24	0.00527409	86.4818
class	class.Actinobacteria.id.419	22	35563904	rs134347	C	T	0.0596	0.107621	0.0234954	3.85616e-06	14302	20	0.00296708	42.5555
class	class.Actinobacteria.id.419	22	35575744	rs134391	C	T	0.0596	0.106749	0.0235487	3.90028e-06	14302	20	0.00296038	42.4592
class	class.Actinobacteria.id.419	22	35556785	rs134283	G	A	0.0596	0.107127	0.0234902	3.89995e-06	14302	20	0.00296774	42.565
class	class.Actinobacteria.id.419	22	35573370	rs134385	T	C	0.0586	0.114214	0.0245465	3.98087e-06	14302	20	0.0028404	40.7334
class	class.Actinobacteria.id.419	22	35572598	rs134383	A	G	0.0586	0.114385	0.0245463	4.02934e-06	14302	20	0.00284042	40.7337
class	class.Actinobacteria.id.419	22	35574275	rs134387	T	C	0.0596	0.106496	0.0235667	4.05106e-06	14302	20	0.00295813	42.4268
class	class.Actinobacteria.id.419	22	35560036	rs2413311	C	T	0.0586	0.106449	0.0237092	4.06312e-06	14302	20	0.00294041	42.1718
class	class.Actinobacteria.id.419	22	35576731	rs134396	G	T	0.0596	0.105612	0.0235454	4.1057e-06	14302	20	0.0029608	42.4652
class	class.Actinobacteria.id.419	2	135719132	rs6708336	T	A	0.5457	0.0521109	0.0113623	3.60315e-06	16313	24	0.00536616	87.9997
class	class.Actinobacteria.id.419	22	35578104	rs134400	G	A	0.0596	0.105537	0.0235409	4.27872e-06	14302	20	0.00296137	42.4734
class	class.Actinobacteria.id.419	2	135711516	rs3814355	C	T	0.5457	0.0520391	0.0113778	3.57588e-06	16313	24	0.00535889	87.8799
class	class.Actinobacteria.id.419	22	35580096	rs134409	G	A	0.0596	0.105632	0.0235525	4.32997e-06	14302	20	0.00295992	42.4525
class	class.Actinobacteria.id.419	22	35580075	rs134408	A	G	0.0596	0.105632	0.0235525	4.32997e-06	14302	20	0.00295992	42.4525
class	class.Actinobacteria.id.419	22	35574163	rs108272	C	G	0.0596	0.106182	0.0235724	4.33405e-06	14302	20	0.00295742	42.4165
class	class.Actinobacteria.id.419	22	35579461	rs134407	G	A	0.0586	0.113373	0.0245189	4.3407e-06	14302	20	0.00284358	40.7791
class	class.Actinobacteria.id.419	2	135717997	rs62168897	C	T	0.5457	0.0520145	0.0113629	3.76991e-06	16312	24	0.0053662	87.995
class	class.Actinobacteria.id.419	22	35576018	rs134393	C	T	0.0596	0.105455	0.0235464	4.43374e-06	14302	20	0.00296068	42.4635
class	class.Actinobacteria.id.419	22	35577117	rs28579	G	C	0.0596	0.105223	0.023541	4.45078e-06	14302	20	0.00296135	42.4731
class	class.Actinobacteria.id.419	22	35561916	rs134330	G	C	0.0596	0.106766	0.0235169	4.9684e-06	14302	20	0.00296438	42.5167
class	class.Actinobacteria.id.419	22	35575836	rs134392	C	T	0.0596	0.105223	0.0235465	4.54238e-06	14302	20	0.00296067	42.4633
class	class.Actinobacteria.id.419	2	135706758	rs2034261	G	T	0.5457	0.0521794	0.0113767	3.51679e-06	16313	24	0.00535941	87.8884
class	class.Actinobacteria.id.419	2	137006198	rs6430612	T	C	0.5298	0.0536715	0.0115597	4.46322e-06	16313	24	0.00527501	86.497
class	class.Actinobacteria.id.419	22	35575648	rs134389	T	G	0.0586	0.112762	0.0245209	4.75792e-06	14302	20	0.00284335	40.7758
class	class.Actinobacteria.id.419	2	137014611	rs13024450	T	C	0.5318	0.0535167	0.0116165	4.77082e-06	16313	24	0.00524932	86.0735
class	class.Actinobacteria.id.419	2	135711657	rs3814354	G	A	0.5457	0.0516899	0.0113606	4.38456e-06	16313	24	0.00536697	88.0129
class	class.Actinobacteria.id.419	2	135710322	rs10166142	A	G	0.5457	0.0516773	0.0113604	4.41629e-06	16313	24	0.00536705	88.0144
class	class.Actinobacteria.id.419	2	135720715	rs56271357	C	T	0.5457	0.0514918	0.0113624	4.65872e-06	16313	24	0.00536612	87.999
class	class.Actinobacteria.id.419	2	135694848	rs4953938	G	A	0.5457	0.0512916	0.0113806	4.86734e-06	16313	24	0.00535759	87.8584
class	class.Alphaproteobacteria.id.2379	3	13726736	rs9813022	G	A	0.3022	-0.0751277	0.0153867	1.05333e-06	9593	23	0.00672929	64.9778
class	class.Alphaproteobacteria.id.2379	2	169033340	rs76784716	G	A	0.0716	0.133271	0.0267738	5.09141e-07	9593	23	0.00387836	37.3422
class	class.Alphaproteobacteria.id.2379	9	95517807	rs140912403	T	C	0.0646	-0.160677	0.0317708	6.20363e-07	8520	19	0.00368071	31.4681
class	class.Alphaproteobacteria.id.2379	2	169071190	rs77497586	G	T	0.0726	0.132413	0.0267662	5.62753e-07	9588	23	0.00388147	37.3527
class	class.Alphaproteobacteria.id.2379	2	169035555	rs75071199	C	A	0.0726	0.130542	0.0267682	7.90587e-07	9593	23	0.00387917	37.35
class	class.Alphaproteobacteria.id.2379	2	169032847	rs55661963	A	C	0.0765	0.130429	0.0267643	9.32524e-07	9592	23	0.00388014	37.3555
class	class.Alphaproteobacteria.id.2379	1	14238305	rs10803434	T	A	0.4513	-0.0692742	0.0148866	3.55434e-06	9115	22	0.00731574	67.1596
class	class.Alphaproteobacteria.id.2379	1	14235500	rs10803433	G	T	0.4513	-0.0691545	0.0148952	3.60254e-06	9115	22	0.00731158	67.1212
class	class.Bacilli.id.1673	8	10143164	rs2952251	G	A	0.2525	-0.0598868	0.0123903	1.07895e-06	17360	24	0.00462759	80.6992
class	class.Bacilli.id.1673	5	174173171	rs77558518	G	A	0.0646	-0.107255	0.0222879	1.33772e-06	15836	20	0.00282525	44.8618
class	class.Bacilli.id.1673	1	200418805	rs57872228	T	C	0.171	-0.0714773	0.0146647	9.21977e-07	17375	24	0.00390932	68.1831
class	class.Bacilli.id.1673	4	98052765	rs12642660	G	A	0.1451	-0.0748343	0.0154784	2.42341e-06	17374	24	0.00370478	64.5987
class	class.Bacilli.id.1673	16	991253	rs35344081	A	G	0.2406	0.0619529	0.0127066	1.01498e-06	17374	24	0.00450927	78.6899
class	class.Bacilli.id.1673	7	36349586	rs78938557	C	T	0.0676	0.108007	0.0232858	1.06891e-06	15226	19	0.00281255	42.939
class	class.Bacilli.id.1673	4	98049499	rs11730038	A	G	0.2406	-0.0630747	0.0128717	1.96025e-06	17377	24	0.00445093	77.6807
class	class.Bacilli.id.1673	3	94153993	rs76717940	A	T	0.0606	0.156331	0.0325945	1.0725e-06	8017	10	0.00381228	30.6723
class	class.Bacilli.id.1673	8	10143943	rs2009619	G	A	0.2475	-0.0586615	0.0124175	1.88451e-06	17373	24	0.00461405	80.5222
class	class.Bacilli.id.1673	4	98050429	rs4131679	T	C	0.2406	-0.0628643	0.0128683	2.13744e-06	17377	24	0.00445213	77.7016
class	class.Bacilli.id.1673	4	98048787	rs4293791	T	C	0.2406	-0.0626344	0.01285	2.25355e-06	17376	24	0.00445867	77.8119
class	class.Bacilli.id.1673	8	10199548	rs17708276	G	A	0.1282	-0.0787915	0.0166123	1.84098e-06	17266	23	0.00347429	60.1892
class	class.Bacilli.id.1673	3	4800550	rs1962325	G	C	0.3191	0.0554219	0.0114789	1.38434e-06	17356	24	0.0049943	87.1061
class	class.Bacilli.id.1673	6	67570929	rs74352383	A	T	0.0944	-0.104496	0.0217083	1.52752e-06	16519	22	0.00278087	46.0597
class	class.Bacilli.id.1673	13	24973509	rs9581006	T	C	0.0457	0.225309	0.0467697	1.79458e-06	4253	6	0.00500221	21.3713
class	class.Bacilli.id.1673	4	98028407	rs80205102	T	C	0.2396	-0.0614993	0.0128784	3.62922e-06	17377	24	0.00444864	77.6406
class	class.Bacilli.id.1673	12	100585559	rs11110282	G	A	0.0676	-0.101189	0.0217379	4.85442e-06	16026	21	0.00286228	45.9969
class	class.Bacilli.id.1673	8	10143661	rs2975635	C	T	0.2604	-0.0562982	0.0122029	3.58351e-06	17371	24	0.00469534	81.938
class	class.Bacilli.id.1673	4	98022313	rs6813875	G	A	0.2406	-0.0609233	0.0128577	4.25835e-06	17377	24	0.00445575	77.7652
class	class.Bacilli.id.1673	6	67571426	rs9445783	A	T	0.0944	-0.102731	0.0217022	2.29491e-06	16519	22	0.00278166	46.0728
class	class.Bacilli.id.1673	4	98043157	rs80327990	A	G	0.2416	-0.060746	0.0128807	4.70046e-06	17377	24	0.00444785	77.6267
class	class.Bacilli.id.1673	6	67562265	rs11967379	C	T	0.0944	-0.102862	0.0215705	2.40055e-06	16519	22	0.00279859	46.354
class	class.Bacilli.id.1673	5	174170255	rs113280052	T	C	0.0636	-0.103121	0.0223948	4.4846e-06	15836	20	0.0028118	44.6475
class	class.Bacilli.id.1673	17	40835649	rs4028634	C	T	0.4254	0.0520614	0.0109842	2.2076e-06	17377	24	0.00521181	91.0297
class	class.Bacilli.id.1673	6	67572618	rs78368499	C	T	0.0944	-0.101569	0.0216988	2.81441e-06	16519	22	0.00278209	46.08
class	class.Bacilli.id.1673	16	1009552	rs11248956	T	C	0.2406	0.0580457	0.0126811	3.22414e-06	17377	24	0.00451753	78.8482
class	class.Bacilli.id.1673	6	67571652	rs9445784	C	T	0.0944	-0.0998752	0.021711	4.05111e-06	16516	22	0.00278104	46.0541
class	class.Bacilli.id.1673	16	1007763	rs12595929	C	T	0.2416	0.0571949	0.0126668	4.57466e-06	17377	24	0.00452261	78.9374
class	class.Bacilli.id.1673	4	7431487	rs4459992	C	T	0.3201	0.0535854	0.0116362	4.29836e-06	17362	24	0.00492544	85.9289
class	class.Bacteroidia.id.912	13	70523029	rs55773148	A	G	0.0527	-0.121514	0.0236759	3.89585e-07	11349	16	0.00370785	42.2296
class	class.Bacteroidia.id.912	13	70523117	rs55993203	G	A	0.0527	-0.121514	0.0236759	3.89585e-07	11349	16	0.00370785	42.2296
class	class.Bacteroidia.id.912	3	89339527	rs7631304	A	G	0.17	-0.0645771	0.0132957	8.36781e-07	18334	24	0.00408557	75.2039
class	class.Bacteroidia.id.912	13	70522683	rs73512608	A	G	0.0527	-0.121372	0.0236759	4.07905e-07	11349	16	0.00370785	42.2295
class	class.Bacteroidia.id.912	3	89340254	rs73846128	G	A	0.17	-0.0648523	0.013349	8.75939e-07	18334	24	0.00406933	74.9038
class	class.Bacteroidia.id.912	13	70523468	rs56358950	T	C	0.0527	-0.121435	0.0236754	4.47755e-07	11349	16	0.00370793	42.2305
class	class.Bacteroidia.id.912	13	70525153	rs60610351	T	A	0.0527	-0.120807	0.0236763	4.85076e-07	11349	16	0.00370779	42.2289
class	class.Bacteroidia.id.912	13	70524658	rs58269684	C	T	0.0527	-0.121287	0.023676	4.48988e-07	11349	16	0.00370784	42.2295
class	class.Bacteroidia.id.912	13	70523601	rs74090639	G	A	0.0527	-0.120556	0.0236759	5.58801e-07	11349	16	0.00370786	42.2297
class	class.Bacteroidia.id.912	3	89322324	rs11929346	T	C	0.17	-0.0638957	0.013282	1.10209e-06	18334	24	0.00408978	75.2818
class	class.Bacteroidia.id.912	3	89323493	rs35800684	G	A	0.17	-0.0637382	0.0132811	1.15224e-06	18334	24	0.00409004	75.2866
class	class.Bacteroidia.id.912	13	70524034	rs60614038	T	A	0.0527	-0.119787	0.0236769	6.30492e-07	11349	16	0.0037077	42.2278
class	class.Bacteroidia.id.912	13	70524425	rs58298316	T	G	0.0527	-0.119787	0.0236769	6.30492e-07	11349	16	0.0037077	42.2278
class	class.Bacteroidia.id.912	13	70530878	rs17085771	A	T	0.0527	-0.119973	0.0236585	6.2366e-07	11349	16	0.00371056	42.2606
class	class.Bacteroidia.id.912	3	89331534	rs7611599	C	T	0.17	-0.0630787	0.0132932	1.48672e-06	18334	24	0.00408635	75.2184
class	class.Bacteroidia.id.912	13	70518353	rs2210451	C	G	0.0527	-0.118839	0.02369	7.0175e-07	11349	16	0.00370565	42.2044
class	class.Bacteroidia.id.912	13	70529980	rs9788409	T	C	0.0527	-0.11932	0.0236612	7.06522e-07	11349	16	0.00371014	42.2558
class	class.Bacteroidia.id.912	3	89308895	rs74937713	A	T	0.1839	-0.0634567	0.0132218	1.25341e-06	18326	24	0.0041101	75.6243
class	class.Bacteroidia.id.912	13	70517417	rs2150960	G	C	0.0527	-0.118669	0.0236877	7.15513e-07	11349	16	0.00370602	42.2086
class	class.Bacteroidia.id.912	13	70519186	rs112343530	T	C	0.0527	-0.118146	0.0236907	7.32486e-07	11349	16	0.00370555	42.2033
class	class.Bacteroidia.id.912	17	6461200	rs73975615	A	G	0.0109	-0.207018	0.0442633	1.21616e-06	3350	4	0.00669872	22.5786
class	class.Bacteroidia.id.912	13	70521786	rs2210454	C	T	0.0527	-0.118639	0.0236916	7.68739e-07	11349	16	0.00370541	42.2017
class	class.Bacteroidia.id.912	3	89307462	rs7629132	C	T	0.1849	-0.0630402	0.0132216	1.47657e-06	18325	24	0.0041104	75.6258
class	class.Bacteroidia.id.912	13	70518895	rs74090627	C	T	0.0527	-0.118323	0.0236902	7.94875e-07	11349	16	0.00370563	42.2041
class	class.Bacteroidia.id.912	13	70517836	rs56949730	A	G	0.0527	-0.118229	0.0236879	7.9793e-07	11349	16	0.00370598	42.2082
class	class.Bacteroidia.id.912	13	70519152	rs112675712	T	C	0.0527	-0.117391	0.0236911	8.12165e-07	11349	16	0.00370548	42.2025
class	class.Bacteroidia.id.912	13	70519423	rs80015632	C	G	0.0527	-0.118132	0.0236903	8.22987e-07	11349	16	0.00370561	42.2039
class	class.Bacteroidia.id.912	13	70522227	rs7337863	C	A	0.0537	-0.117353	0.0238718	8.25137e-07	11349	16	0.00367754	41.8831
class	class.Bacteroidia.id.912	17	6460281	rs12938514	G	A	0.0139	-0.199979	0.0416024	1.41602e-06	3350	4	0.00712413	24.0227
class	class.Bacteroidia.id.912	3	89338394	rs12486528	G	A	0.167	-0.0636438	0.0134266	1.54615e-06	18334	24	0.00404591	74.471
class	class.Bacteroidia.id.912	3	89306245	rs11920519	A	G	0.1849	-0.0626587	0.0132084	1.69702e-06	18331	24	0.00411313	75.7009
class	class.Bacteroidia.id.912	13	70532097	rs17085818	A	C	0.0527	-0.118899	0.0236511	7.46154e-07	11349	16	0.00371173	42.274
class	class.Bacteroidia.id.912	13	70519718	rs2210452	G	A	0.0537	-0.117498	0.0236841	9.11183e-07	11349	16	0.00370657	42.2149
class	class.Bacteroidia.id.912	3	89331815	rs73846120	A	G	0.17	-0.0626605	0.0133487	1.99532e-06	18334	24	0.00406941	74.9052
class	class.Bacteroidia.id.912	3	89309177	rs11916046	C	A	0.1829	-0.0625893	0.0132364	1.79284e-06	18334	24	0.00410381	75.541
class	class.Bacteroidia.id.912	13	70531829	rs17085798	C	A	0.0527	-0.118275	0.0236569	8.01531e-07	11349	16	0.00371082	42.2635
class	class.Bacteroidia.id.912	14	59317502	rs111845179	C	T	0.0616	0.102648	0.0213843	9.23988e-07	16393	20	0.00284453	46.7576
class	class.Bacteroidia.id.912	3	89311334	rs36076607	T	C	0.1829	-0.0619999	0.0131752	1.89978e-06	18334	24	0.00412278	75.8916
class	class.Bacteroidia.id.912	3	89348956	rs1996069	T	C	0.17	-0.0626866	0.0133226	1.9915e-06	18334	24	0.00407737	75.0523
class	class.Bacteroidia.id.912	3	89324355	rs71322866	A	C	0.17	-0.0627234	0.0133359	1.93093e-06	18334	24	0.0040733	74.9772
class	class.Bacteroidia.id.912	3	89305396	rs35532963	C	G	0.1849	-0.0622119	0.0132181	2.01285e-06	18323	24	0.00411191	75.6453
class	class.Bacteroidia.id.912	3	89306168	rs34519192	A	G	0.1849	-0.0620751	0.0132104	2.08496e-06	18323	24	0.00411432	75.6899
class	class.Bacteroidia.id.912	17	6460709	rs11871360	A	G	0.0119	-0.202863	0.0441839	1.85899e-06	3350	4	0.00671068	22.6192
class	class.Bacteroidia.id.912	3	89304608	rs6794198	C	T	0.1849	-0.062051	0.0132658	2.12097e-06	18323	24	0.00409718	75.3733
class	class.Bacteroidia.id.912	3	89319382	rs34922683	G	T	0.1829	-0.0620014	0.0132478	2.32491e-06	18334	24	0.00410029	75.4759
class	class.Bacteroidia.id.912	3	89326479	rs907713	A	C	0.17	-0.0622488	0.0133367	2.23835e-06	18334	24	0.00407306	74.9727
class	class.Bacteroidia.id.912	2	53831026	rs2032750	C	T	0.4513	-0.0508393	0.0106807	1.91509e-06	17853	23	0.00521694	93.6161
class	class.Bacteroidia.id.912	3	89309406	rs11916939	G	A	0.1829	-0.0618408	0.0132447	2.39147e-06	18334	24	0.00410125	75.4937
class	class.Bacteroidia.id.912	3	89316242	rs2346325	A	G	0.1829	-0.0618016	0.013226	2.39721e-06	18334	24	0.00410701	75.6002
class	class.Bacteroidia.id.912	3	89304244	rs71322864	C	A	0.1849	-0.0617146	0.0132674	2.41797e-06	18323	24	0.00409672	75.3647
class	class.Bacteroidia.id.912	3	89316274	rs1040016	G	T	0.1829	-0.0617671	0.013226	2.42629e-06	18334	24	0.00410701	75.6003
class	class.Bacteroidia.id.912	3	89316376	rs3946805	A	G	0.1829	-0.0615398	0.0132259	2.6046e-06	18334	24	0.00410706	75.6012
class	class.Bacteroidia.id.912	3	89315917	rs2346324	A	G	0.1829	-0.0615701	0.0132274	2.61808e-06	18334	24	0.00410658	75.5923
class	class.Bacteroidia.id.912	3	89334464	rs35176045	C	T	0.17	-0.0613849	0.0132914	2.70413e-06	18334	24	0.00408689	75.2283
class	class.Bacteroidia.id.912	3	89304364	rs34046877	T	C	0.1849	-0.0613616	0.0132473	2.67041e-06	18323	24	0.0041029	75.479
class	class.Bacteroidia.id.912	13	70519922	rs2225529	C	T	0.0527	-0.115376	0.0238694	1.44299e-06	11341	16	0.00368049	41.8872
class	class.Bacteroidia.id.912	13	70519698	rs4474577	G	A	0.0517	-0.118225	0.0244029	1.47225e-06	10868	15	0.00375643	40.9712
class	class.Bacteroidia.id.912	13	70524336	rs60660711	G	A	0.0527	-0.115082	0.0238156	1.51766e-06	11347	16	0.00368683	41.9819
class	class.Bacteroidia.id.912	3	89325131	rs12496485	G	A	0.171	-0.0618387	0.0133579	2.7217e-06	18334	24	0.00406663	74.8538
class	class.Bacteroidia.id.912	13	70522443	rs7338117	A	G	0.0527	-0.114955	0.0238571	1.58263e-06	11349	16	0.0036798	41.9089
class	class.Bacteroidia.id.912	3	89315816	rs13100590	T	C	0.1829	-0.0611969	0.0132275	3.00278e-06	18334	24	0.00410656	75.5918
class	class.Bacteroidia.id.912	13	70522595	rs17085738	T	G	0.0527	-0.11492	0.0238517	1.63046e-06	11349	16	0.00368062	41.9183
class	class.Bacteroidia.id.912	13	70522661	rs17085746	A	G	0.0527	-0.11492	0.0238517	1.63046e-06	11349	16	0.00368062	41.9183
class	class.Bacteroidia.id.912	13	70520899	rs73510191	A	C	0.0527	-0.115163	0.023692	1.64739e-06	11346	16	0.00370632	42.2009
class	class.Bacteroidia.id.912	13	70523638	rs56335733	C	T	0.0527	-0.115348	0.0238509	1.65603e-06	11349	16	0.00368075	41.9198
class	class.Bacteroidia.id.912	13	70519253	rs73510178	G	A	0.0527	-0.114743	0.0238669	1.67004e-06	11349	16	0.00367829	41.8916
class	class.Bacteroidia.id.912	3	89315614	rs17026821	T	C	0.1829	-0.0611119	0.0132275	3.09133e-06	18334	24	0.00410655	75.5917
class	class.Bacteroidia.id.912	3	89292011	rs13060907	G	A	0.1849	-0.061103	0.0132766	3.17003e-06	18332	24	0.00409187	75.3122
class	class.Bacteroidia.id.912	1	176792690	rs7546249	A	T	0.2455	-0.0567113	0.0118386	1.54814e-06	18333	24	0.00458638	84.4603
class	class.Bacteroidia.id.912	13	70525139	rs61070599	C	T	0.0527	-0.114624	0.0238519	1.81589e-06	11349	16	0.00368059	41.918
class	class.Bacteroidia.id.912	3	89315046	rs6777119	T	C	0.1829	-0.0608305	0.0132278	3.35448e-06	18334	24	0.00410647	75.5901
class	class.Bacteroidia.id.912	3	89297466	rs6791217	G	T	0.1849	-0.0609063	0.0132875	3.43597e-06	18332	24	0.00408852	75.2502
class	class.Bacteroidia.id.912	13	70520090	rs60722059	A	G	0.0527	-0.114058	0.0238666	1.87504e-06	11349	16	0.00367834	41.8922
class	class.Bacteroidia.id.912	3	89286083	rs17026797	G	T	0.1839	-0.061205	0.0132452	3.06715e-06	18332	24	0.00410155	75.491
class	class.Bacteroidia.id.912	13	70525553	rs60869989	G	A	0.0527	-0.114238	0.0238522	1.94194e-06	11349	16	0.00368055	41.9175
class	class.Bacteroidia.id.912	13	70526850	rs73512626	C	A	0.0527	-0.11403	0.0238334	2.01772e-06	11349	16	0.00368343	41.9505
class	class.Bacteroidia.id.912	13	70520200	rs74090631	A	G	0.0527	-0.113645	0.0238667	2.10028e-06	11349	16	0.00367831	41.8919
class	class.Bacteroidia.id.912	13	70520305	rs73510184	C	T	0.0527	-0.113645	0.0238667	2.10028e-06	11349	16	0.00367831	41.8919
class	class.Bacteroidia.id.912	13	70524468	rs61289215	C	T	0.0527	-0.113879	0.0238523	2.19174e-06	11349	16	0.00368053	41.9173
class	class.Bacteroidia.id.912	3	89313541	rs13097740	G	A	0.1799	-0.0599764	0.0132487	4.04943e-06	18332	24	0.00410046	75.471
class	class.Bacteroidia.id.912	3	89290305	rs1996068	A	G	0.1889	-0.060492	0.0132286	3.94017e-06	18332	24	0.00410665	75.5853
class	class.Bacteroidia.id.912	3	89334824	rs35665203	T	C	0.17	-0.0607183	0.0133544	4.03821e-06	18334	24	0.00406768	74.8733
class	class.Bacteroidia.id.912	13	70518842	rs74090626	A	G	0.0537	-0.113222	0.0238651	2.30166e-06	11349	16	0.00367856	41.8948
class	class.Bacteroidia.id.912	13	70517877	rs60814075	C	T	0.0527	-0.113139	0.0238628	2.30976e-06	11349	16	0.00367893	41.8989
class	class.Bacteroidia.id.912	13	70521955	rs7337151	A	C	0.0527	-0.113189	0.0238671	2.34714e-06	11349	16	0.00367826	41.8914
class	class.Bacteroidia.id.912	13	70513262	rs1888900	T	C	0.0537	-0.114168	0.0236831	2.0349e-06	11349	16	0.00370674	42.2168
class	class.Bacteroidia.id.912	3	89305425	rs60475411	T	C	0.1849	-0.0600292	0.0131959	4.32371e-06	18323	24	0.00411881	75.7728
class	class.Bacteroidia.id.912	13	70530659	rs60954548	A	G	0.0527	-0.113388	0.0238335	2.37799e-06	11349	16	0.00368343	41.9504
class	class.Bacteroidia.id.912	13	70513774	rs7320487	T	C	0.0527	-0.112413	0.0238562	2.47915e-06	11349	16	0.00367993	41.9104
class	class.Bacteroidia.id.912	13	70513882	rs7319197	A	G	0.0527	-0.112395	0.0238506	2.47915e-06	11349	16	0.0036808	41.9203
class	class.Bacteroidia.id.912	3	89334362	rs34986288	G	A	0.167	-0.0606085	0.0135291	4.68937e-06	18329	24	0.00401647	73.9067
class	class.Bacteroidia.id.912	1	176802974	rs1014718	G	A	0.2326	-0.0562329	0.0119057	2.21169e-06	18334	24	0.00456038	83.9839
class	class.Bacteroidia.id.912	13	70521407	rs7491419	T	G	0.0527	-0.112923	0.0238676	2.52779e-06	11349	16	0.00367818	41.8904
class	class.Bacteroidia.id.912	1	176772360	rs1325597	G	T	0.2416	-0.055688	0.0118872	2.57376e-06	18334	24	0.00456747	84.1151
class	class.Bacteroidia.id.912	1	176772958	rs1555070	C	T	0.2425	-0.0557802	0.0118828	2.53468e-06	18329	24	0.0045704	84.1463
class	class.Bacteroidia.id.912	13	70530535	rs17085756	G	A	0.0527	-0.1128	0.023834	2.66433e-06	11349	16	0.00368335	41.9494
class	class.Bacteroidia.id.912	13	70530900	rs17085776	A	G	0.0527	-0.112917	0.0238315	2.64767e-06	11349	16	0.00368374	41.9539
class	class.Bacteroidia.id.912	3	89313904	rs71322865	C	T	0.1829	-0.0590834	0.0131758	4.8988e-06	18334	24	0.0041226	75.8884
class	class.Bacteroidia.id.912	13	70523892	rs74090642	A	G	0.0527	-0.112818	0.0238527	2.72262e-06	11349	16	0.00368047	41.9166
class	class.Bacteroidia.id.912	13	70519401	rs75808613	G	A	0.0527	-0.112297	0.0238657	2.81086e-06	11349	16	0.00367848	41.8938
class	class.Bacteroidia.id.912	13	70519308	rs78745799	G	T	0.0557	-0.112297	0.0238657	2.81086e-06	11349	16	0.00367848	41.8938
class	class.Bacteroidia.id.912	1	176788394	rs1022523	A	G	0.2416	-0.0559605	0.0118512	2.18939e-06	18333	24	0.00458153	84.3707
class	class.Bacteroidia.id.912	13	70530725	rs17085765	G	C	0.0527	-0.112634	0.0238342	2.81473e-06	11349	16	0.00368332	41.9492
class	class.Bacteroidia.id.912	13	70531223	rs17085785	C	T	0.0527	-0.112299	0.023832	2.90741e-06	11349	16	0.00368365	41.9529
class	class.Bacteroidia.id.912	16	74290641	rs929878	T	C	0.2445	-0.0548532	0.012153	4.73377e-06	18334	24	0.00446803	82.2755
class	class.Bacteroidia.id.912	13	70517106	rs2183908	T	C	0.0527	-0.111449	0.023864	3.02642e-06	11349	16	0.00367874	41.8968
class	class.Bacteroidia.id.912	13	70532016	rs17085809	A	G	0.0527	-0.11261	0.0238236	2.59701e-06	11349	16	0.00368495	41.9677
class	class.Bacteroidia.id.912	13	70531600	rs17085791	G	C	0.0527	-0.111465	0.0238241	3.28177e-06	11349	16	0.00368487	41.9669
class	class.Bacteroidia.id.912	13	70513244	rs2875575	G	C	0.0527	-0.11165	0.0237034	3.43699e-06	11349	16	0.00370357	42.1806
class	class.Bacteroidia.id.912	9	116888284	rs13291169	G	C	0.16	0.0689676	0.0148765	3.74579e-06	17513	23	0.00382362	67.2124
class	class.Bacteroidia.id.912	13	70532600	rs59082732	T	G	0.0527	-0.112444	0.0238286	3.13182e-06	11349	16	0.00368418	41.9589
class	class.Bacteroidia.id.912	13	70513238	rs1888899	C	T	0.0527	-0.112052	0.0236972	3.34778e-06	11349	16	0.00370453	42.1916
class	class.Bacteroidia.id.912	9	116888634	rs13291434	C	T	0.16	0.0694656	0.0149789	4.27892e-06	17400	22	0.00382214	66.7527
class	class.Bacteroidia.id.912	13	70520953	rs73510192	T	C	0.0527	-0.111216	0.0241845	4.18203e-06	10868	15	0.00379021	41.3412
class	class.Bacteroidia.id.912	13	70520688	rs73510188	G	A	0.0527	-0.110328	0.024185	4.75127e-06	10868	15	0.00379014	41.3403
class	class.Bacteroidia.id.912	13	70520722	rs73510190	G	C	0.0527	-0.110328	0.024185	4.75127e-06	10868	15	0.00379014	41.3403
class	class.Bacteroidia.id.912	14	59338832	rs7157380	G	C	0.0606	0.095928	0.0212848	4.63267e-06	17297	21	0.00270883	46.9764
class	class.Betaproteobacteria.id.2867	4	45642485	rs4033856	T	C	0.1292	0.0832423	0.0167237	5.17166e-07	15945	22	0.0037361	59.788
class	class.Betaproteobacteria.id.2867	3	193456274	rs2367850	C	G	0.2207	0.064006	0.0130374	9.11762e-07	16717	23	0.00456732	76.693
class	class.Betaproteobacteria.id.2867	2	239888758	rs12467854	C	G	0.2078	0.0641363	0.0131766	1.09863e-06	17038	23	0.00443452	75.8831
class	class.Betaproteobacteria.id.2867	20	30596130	rs6087811	G	T	0.0815	-0.0978177	0.0198522	7.44305e-07	16184	21	0.00310281	50.366
class	class.Betaproteobacteria.id.2867	2	239900775	rs62191117	G	A	0.2058	0.0641044	0.0132271	1.16555e-06	17029	23	0.00442001	75.5936
class	class.Betaproteobacteria.id.2867	2	239865055	rs4511740	A	G	0.2276	0.0613973	0.0128084	1.6587e-06	17150	24	0.00453178	78.0647
class	class.Betaproteobacteria.id.2867	20	30591039	rs78428620	C	T	0.0805	-0.0982048	0.020312	1.26979e-06	16185	21	0.0030326	49.2259
class	class.Betaproteobacteria.id.2867	2	239893009	rs11679161	C	T	0.2087	0.0619173	0.0131536	2.24766e-06	17043	23	0.00444096	76.016
class	class.Betaproteobacteria.id.2867	2	239892208	rs11683769	A	T	0.2087	0.0618951	0.0131617	2.29106e-06	17043	23	0.00443825	75.9694
class	class.Betaproteobacteria.id.2867	5	173497796	rs62395635	C	T	0.0706	0.109741	0.0236	2.94091e-06	15108	20	0.00279682	42.3672
class	class.Betaproteobacteria.id.2867	7	111285025	rs2613606	T	C	0.3936	-0.0513106	0.0109091	2.19817e-06	17146	24	0.00531781	91.6559
class	class.Betaproteobacteria.id.2867	7	111285576	rs1859743	C	T	2	-0.0514427	0.0109683	2.19743e-06	17043	23	0.00532106	91.1613
class	class.Betaproteobacteria.id.2867	1	153240013	rs1928341	G	A	0.4215	0.0525581	0.0110408	2.01529e-06	17150	24	0.0052535	90.5627
class	class.Betaproteobacteria.id.2867	2	239868159	rs36119524	C	T	0.2068	0.0610247	0.0133412	4.39887e-06	17042	23	0.00437905	74.9472
class	class.Betaproteobacteria.id.2867	9	84206018	rs72747231	G	C	0.0417	-0.137281	0.0290338	2.05511e-06	11344	13	0.00302701	34.4366
class	class.Betaproteobacteria.id.2867	2	239877738	rs4591362	G	A	0.1968	0.061302	0.0134714	4.43708e-06	17043	23	0.00433664	74.2225
class	class.Betaproteobacteria.id.2867	1	153242805	rs10788864	A	T	0.4215	0.0521503	0.0110469	2.33294e-06	17142	24	0.00525303	90.5124
class	class.Betaproteobacteria.id.2867	3	70592215	rs11128180	G	A	0.2237	0.0592944	0.0128769	3.67144e-06	17151	24	0.00450751	77.6492
class	class.Betaproteobacteria.id.2867	1	153239426	rs10047202	C	T	0.4215	0.0518392	0.0110404	2.76305e-06	17150	24	0.00525369	90.566
class	class.Betaproteobacteria.id.2867	7	111287998	rs2528680	C	T	0.3936	-0.0501348	0.0109108	3.73874e-06	17151	24	0.00531545	91.6417
class	class.Betaproteobacteria.id.2867	7	111289472	rs1122678	T	C	0.3946	-0.0501479	0.0109106	3.7597e-06	17151	24	0.00531554	91.6433
class	class.Betaproteobacteria.id.2867	1	153239586	rs2094636	C	G	0.4215	0.0514164	0.0110439	3.21637e-06	17150	24	0.005252	90.5368
class	class.Betaproteobacteria.id.2867	1	153238503	rs1410861	A	G	0.4215	0.0514497	0.0110397	3.29082e-06	17150	24	0.00525401	90.5716
class	class.Betaproteobacteria.id.2867	7	111288089	rs2528681	G	C	0.3936	-0.0497085	0.0109101	4.52892e-06	17151	24	0.00531578	91.6474
class	class.Betaproteobacteria.id.2867	7	111285820	rs1544475	C	T	0.3936	-0.0500048	0.0109379	4.22195e-06	17151	24	0.00530235	91.4146
class	class.Betaproteobacteria.id.2867	1	153237922	rs6686895	A	G	0.4215	0.0512075	0.0110399	3.65604e-06	17149	24	0.0052542	90.5697
class	class.Betaproteobacteria.id.2867	7	111294074	rs2040996	C	T	0.3996	-0.0497931	0.0109111	4.66408e-06	17142	24	0.00531809	91.6394
class	class.Betaproteobacteria.id.2867	7	111292983	rs976935	C	A	0.3946	-0.0495407	0.0109119	4.88732e-06	17144	24	0.00531706	91.6323
class	class.Betaproteobacteria.id.2867	7	111286879	rs2528678	C	T	0.3936	-0.0497801	0.010938	4.61852e-06	17151	24	0.00530227	91.4134
class	class.Betaproteobacteria.id.2867	4	23588462	rs1511453	G	A	0.0636	0.0923492	0.0199158	4.75765e-06	17085	23	0.0029303	50.2054
class	class.Betaproteobacteria.id.2867	20	30594699	rs8119189	C	A	0.0815	-0.0929621	0.0202673	4.31149e-06	16185	21	0.00303926	49.3343
class	class.Betaproteobacteria.id.2867	18	26569901	rs9964679	G	A	0.3101	0.052911	0.0114866	4.8458e-06	17151	24	0.00505034	87.0479
class	class.Betaproteobacteria.id.2867	20	30589733	rs6087810	C	T	0.0805	-0.0928907	0.0203241	4.8247e-06	16184	21	0.00303099	49.1966
class	class.Clostridia.id.1859	4	152131744	rs6815608	C	T	0.0845	0.103803	0.0210883	4.01857e-07	16731	22	0.00282623	47.414
class	class.Clostridia.id.1859	21	40703251	rs112334273	A	G	0.2455	0.0641008	0.0127404	3.81407e-07	18217	23	0.00429017	78.4821
class	class.Clostridia.id.1859	4	161507301	rs6814436	C	T	0.1322	0.0739995	0.0150815	9.65098e-07	18336	24	0.00360315	66.2991
class	class.Clostridia.id.1859	18	48792829	rs72915163	C	T	0.2654	-0.0581025	0.0120557	1.34295e-06	18317	24	0.00450806	82.9389
class	class.Clostridia.id.1859	14	52494072	rs2273429	G	A	0.1074	-0.0724037	0.0153105	4.52136e-06	18337	24	0.00354926	65.3076
class	class.Clostridia.id.1859	12	5942519	rs10774377	G	A	0.334	0.052659	0.0113858	3.24401e-06	18330	24	0.00476866	87.8189
class	class.Clostridia.id.1859	12	5943290	rs4764517	T	C	0.334	0.0521858	0.0113984	3.96733e-06	18331	24	0.00476318	87.7221
class	class.Clostridia.id.1859	4	161507152	rs4690986	C	G	0.1332	0.0713466	0.0150159	2.1584e-06	18336	24	0.00361885	66.589
class	class.Clostridia.id.1859	12	5949771	rs10774378	C	T	0.334	0.0518302	0.0113879	4.67819e-06	18339	24	0.00476546	87.8027
class	class.Clostridia.id.1859	5	149077788	rs13179700	C	T	0.3549	0.0511937	0.0109569	3.37083e-06	18338	24	0.00495228	91.257
class	class.Clostridia.id.1859	18	48788446	rs6508055	G	A	0.2396	-0.0590208	0.0125288	2.7644e-06	18340	24	0.00433316	79.8073
class	class.Coriobacteriia.id.809	10	65799217	rs719099	G	A	0.1362	0.0778402	0.0155815	5.43317e-07	17687	24	0.00361546	64.1714
class	class.Coriobacteriia.id.809	10	65800878	rs2458655	C	A	0.1292	0.0779399	0.0157587	7.76776e-07	17689	24	0.00357454	63.4498
class	class.Coriobacteriia.id.809	10	65801279	rs7078773	C	T	0.1372	0.076006	0.0155861	1.11902e-06	17689	24	0.00361399	64.1525
class	class.Coriobacteriia.id.809	1	176571431	rs240104	C	T	0.2445	-0.0603429	0.0126849	1.51603e-06	17577	23	0.00446503	78.8248
class	class.Coriobacteriia.id.809	10	65799626	rs56374305	C	G	0.0755	0.100061	0.0206279	1.16818e-06	17688	24	0.00273324	48.4725
class	class.Coriobacteriia.id.809	10	1922731	rs11250875	C	T	0.2087	0.06075	0.0130939	4.82844e-06	17690	24	0.00429866	76.3629
class	class.Coriobacteriia.id.809	10	65803263	rs10995776	C	T	0.1143	0.0817133	0.0174599	2.44151e-06	17691	24	0.00322702	57.2676
class	class.Coriobacteriia.id.809	17	37376685	rs34739816	T	G	0.0815	0.0965017	0.0207666	3.88358e-06	16593	20	0.00289369	48.1485
class	class.Coriobacteriia.id.809	5	459415	rs80046645	G	C	0.0408	0.25584	0.0561995	4.65689e-06	3204	5	0.00552293	17.7826
class	class.Coriobacteriia.id.809	12	11494021	rs1816223	G	A	0.2107	-0.0586265	0.0129006	4.84114e-06	17688	24	0.00436328	77.5072
class	class.Deltaproteobacteria.id.3087	20	33694801	rs6058181	T	C	0.1233	0.0825716	0.0165958	3.39554e-07	15100	23	0.00397461	60.2482
class	class.Deltaproteobacteria.id.3087	20	33694580	rs6060239	T	C	0.1233	0.0820617	0.0166358	4.67824e-07	15100	23	0.00396509	60.1032
class	class.Deltaproteobacteria.id.3087	20	33694540	rs6060238	G	A	0.1233	0.0815633	0.0165875	4.87535e-07	15101	23	0.00397634	60.2785
class	class.Deltaproteobacteria.id.3087	20	33694210	rs6060237	A	G	0.1233	0.0815426	0.0165875	4.94446e-07	15101	23	0.00397634	60.2784
class	class.Deltaproteobacteria.id.3087	20	33694699	rs6060240	C	A	0.1243	0.0807882	0.0167637	9.64558e-07	14439	22	0.00411435	59.6443
class	class.Deltaproteobacteria.id.3087	17	2856662	rs4506934	T	C	0.1123	-0.0936514	0.02012	3.58887e-06	15061	23	0.00328917	49.6951
class	class.Deltaproteobacteria.id.3087	9	81834426	rs17791387	G	A	0.1412	-0.0735881	0.0154246	1.60223e-06	15071	23	0.00428331	64.8228
class	class.Deltaproteobacteria.id.3087	17	2859595	rs55640204	A	G	0.1113	-0.0922603	0.0200787	4.80615e-06	15063	23	0.00329549	49.7975
class	class.Deltaproteobacteria.id.3087	10	11855599	rs11599763	C	T	0.3897	-0.0544219	0.0117397	3.94123e-06	15168	24	0.0055845	85.1701
class	class.Deltaproteobacteria.id.3087	9	15269705	rs112381107	T	C	0.0477	0.206594	0.0456908	4.63054e-06	4457	7	0.00488654	21.8764
class	class.Deltaproteobacteria.id.3087	1	203991605	rs2692012	G	A	0.0636	0.110335	0.0253336	3.14186e-06	13104	16	0.00300326	39.4673
class	class.Deltaproteobacteria.id.3087	15	96161065	rs62020470	G	A	0.2594	-0.0585411	0.0129358	4.85084e-06	15168	24	0.00507071	77.2944
class	class.Erysipelotrichia.id.2147	8	38803551	rs62504403	T	C	0.2356	0.0681159	0.0127883	1.12265e-07	16981	22	0.00458382	78.187
class	class.Erysipelotrichia.id.2147	8	38805049	rs11990200	G	A	0.2326	0.0666105	0.0128883	2.37464e-07	16874	21	0.00457713	77.5804
class	class.Erysipelotrichia.id.2147	8	38805481	rs11990327	G	A	0.2346	0.0665763	0.0128411	2.45006e-07	16981	22	0.00456507	77.8658
class	class.Erysipelotrichia.id.2147	8	38802256	rs62504402	C	T	0.2356	0.0655608	0.01282	2.88228e-07	16874	21	0.0046014	77.9937
class	class.Erysipelotrichia.id.2147	8	38795647	rs62504370	C	A	0.2604	0.0634828	0.01265	4.79631e-07	17285	22	0.0045526	79.0425
class	class.Erysipelotrichia.id.2147	18	5830507	rs7234058	C	T	0.0974	-0.0945759	0.0194091	9.12341e-07	16874	21	0.00304406	51.5162
class	class.Erysipelotrichia.id.2147	18	5829720	rs79996147	A	T	0.0974	-0.0942694	0.0194062	9.71512e-07	16874	21	0.00304451	51.5239
class	class.Erysipelotrichia.id.2147	13	40385457	rs17530232	G	A	0.0765	0.10305	0.0224648	2.79123e-06	16622	20	0.00267087	44.5088
class	class.Erysipelotrichia.id.2147	3	195793712	rs2300774	A	G	0.4076	0.0524152	0.0106784	8.95466e-07	18216	24	0.00511464	93.6369
class	class.Erysipelotrichia.id.2147	18	5827643	rs79329601	C	T	0.0974	-0.0929742	0.0194034	1.39813e-06	16874	21	0.00304495	51.5313
class	class.Erysipelotrichia.id.2147	3	195793339	rs2300775	C	T	0.4076	0.052225	0.0106784	9.78014e-07	18216	24	0.0051146	93.6363
class	class.Erysipelotrichia.id.2147	18	5824394	rs76420385	G	A	0.0974	-0.0928607	0.0193876	1.47097e-06	16874	21	0.00304742	51.5732
class	class.Erysipelotrichia.id.2147	3	195794241	rs9858727	T	A	0.4076	0.0520193	0.0106791	1.08301e-06	18216	24	0.00511431	93.631
class	class.Erysipelotrichia.id.2147	18	5826346	rs78782849	C	T	0.0974	-0.0924946	0.0194004	1.61261e-06	16874	21	0.00304541	51.5392
class	class.Erysipelotrichia.id.2147	3	195790811	rs2300777	C	A	0.4076	0.0518613	0.0106774	1.17758e-06	18216	24	0.00511511	93.6457
class	class.Erysipelotrichia.id.2147	3	195790291	rs2300780	C	T	0.4076	0.0520025	0.0106771	1.09895e-06	18216	24	0.00511526	93.6485
class	class.Erysipelotrichia.id.2147	3	195790737	rs2300778	G	A	0.4076	0.051538	0.0106776	1.37142e-06	18216	24	0.00511503	93.6441
class	class.Erysipelotrichia.id.2147	17	70327224	rs35161940	C	T	0.1272	-0.0806041	0.0167641	1.8451e-06	18213	24	0.00326451	59.6448
class	class.Erysipelotrichia.id.2147	3	195788147	rs2284890	C	T	0.4076	0.0512958	0.010678	1.53554e-06	18215	24	0.00511509	93.64
class	class.Erysipelotrichia.id.2147	3	195789414	rs2239641	C	T	0.4076	0.051182	0.0106771	1.61624e-06	18216	24	0.00511522	93.6477
class	class.Erysipelotrichia.id.2147	3	195788247	rs2284889	A	G	0.4076	0.0512135	0.0106776	1.59748e-06	18216	24	0.00511503	93.6441
class	class.Erysipelotrichia.id.2147	3	195791866	rs9852239	C	T	0.4076	0.050937	0.0106789	1.8074e-06	18216	24	0.0051144	93.6326
class	class.Erysipelotrichia.id.2147	10	133897233	rs10781552	T	C	0.3121	-0.0552212	0.0116074	2.33114e-06	17789	23	0.00481964	86.1421
class	class.Erysipelotrichia.id.2147	3	195789708	rs2239640	T	G	0.4076	0.0509655	0.0106776	1.78863e-06	18216	24	0.00511502	93.6439
class	class.Erysipelotrichia.id.2147	3	195787308	rs9846149	G	C	0.4076	0.0508689	0.0106778	1.87462e-06	18216	24	0.00511492	93.6422
class	class.Erysipelotrichia.id.2147	3	195788555	rs9863872	G	T	0.4076	0.0508821	0.0106775	1.86536e-06	18216	24	0.00511508	93.645
class	class.Erysipelotrichia.id.2147	3	195831098	rs9867473	C	A	0.4473	0.0500323	0.0107046	2.35731e-06	18089	23	0.00513782	93.4076
class	class.Erysipelotrichia.id.2147	3	195800603	rs9859401	A	C	0.4085	0.050037	0.0106791	2.70416e-06	18217	24	0.00511401	93.6305
class	class.Erysipelotrichia.id.2147	3	195795439	rs2300773	A	G	0.4076	0.0499672	0.0106795	2.82193e-06	18216	24	0.0051141	93.6271
class	class.Erysipelotrichia.id.2147	3	195800267	rs13072608	T	C	0.4076	0.0497916	0.0106787	3.05408e-06	18217	24	0.00511419	93.6338
class	class.Erysipelotrichia.id.2147	3	195797947	rs3761717	C	G	0.4076	0.0496186	0.0106791	3.3046e-06	18217	24	0.00511401	93.6306
class	class.Erysipelotrichia.id.2147	14	56156504	rs8003149	T	C	0.2823	0.0538798	0.0116888	4.08475e-06	18213	24	0.00467535	85.5427
class	class.Erysipelotrichia.id.2147	3	195797553	rs11718657	A	C	0.4076	0.0495351	0.0106798	3.40219e-06	18217	24	0.00511366	93.6241
class	class.Erysipelotrichia.id.2147	3	195797576	rs11185506	C	G	0.4076	0.0495351	0.0106798	3.40219e-06	18217	24	0.00511366	93.6241
class	class.Erysipelotrichia.id.2147	10	133898263	rs7095708	T	C	0.3121	-0.0532727	0.011471	4.01448e-06	18197	24	0.00476784	87.1665
class	class.Erysipelotrichia.id.2147	10	133898421	rs4617508	T	A	0.3121	-0.0532474	0.0114727	4.03846e-06	18197	24	0.00476716	87.1539
class	class.Erysipelotrichia.id.2147	10	133894405	rs55764236	T	G	0.3121	-0.0539305	0.0116046	3.89467e-06	17789	23	0.00482079	86.1627
class	class.Erysipelotrichia.id.2147	10	133896369	rs7911287	G	T	0.3101	-0.0532216	0.0114716	4.03365e-06	18198	24	0.00476736	87.1623
class	class.Erysipelotrichia.id.2147	3	195802366	rs9877119	G	A	0.4076	0.049323	0.0106791	3.74419e-06	18217	24	0.00511401	93.6306
class	class.Erysipelotrichia.id.2147	3	195800547	rs9859260	T	C	0.4085	0.0494075	0.0106791	3.62665e-06	18217	24	0.00511401	93.6306
class	class.Erysipelotrichia.id.2147	10	133894256	rs12357537	T	C	0.3121	-0.0537753	0.0116057	4.15484e-06	17789	23	0.00482035	86.1549
class	class.Erysipelotrichia.id.2147	14	48997206	rs4078432	T	C	0.1809	-0.0608929	0.0133764	4.23104e-06	17789	23	0.00418494	74.7503
class	class.Erysipelotrichia.id.2147	3	195807607	rs3804140	C	T	0.4085	0.0488296	0.0106791	4.6783e-06	18215	24	0.00511457	93.6305
class	class.Erysipelotrichia.id.2147	3	195798522	rs9990392	T	C	0.4076	0.0485656	0.0106882	4.93865e-06	18215	24	0.00511026	93.5512
class	class.Gammaproteobacteria.id.3303	2	167986992	rs6706173	C	A	0.1501	0.074251	0.0146392	1.99495e-07	16020	24	0.00424591	68.3011
class	class.Gammaproteobacteria.id.3303	2	167987270	rs6432975	C	G	0.1511	0.0741065	0.0146194	2.0215e-07	16020	24	0.00425166	68.3939
class	class.Gammaproteobacteria.id.3303	2	167984952	rs11899748	C	T	0.1501	0.0739739	0.0146407	2.17851e-07	16020	24	0.00424551	68.2944
class	class.Gammaproteobacteria.id.3303	2	167983329	rs56730065	A	G	0.1481	0.0732746	0.0146525	2.9133e-07	16020	24	0.00424208	68.2392
class	class.Gammaproteobacteria.id.3303	2	167966172	rs7572454	G	A	0.1541	0.0720097	0.0143428	3.4366e-07	16024	24	0.00433222	69.7128
class	class.Gammaproteobacteria.id.3303	2	167982976	rs6432974	G	T	0.1481	0.0727146	0.014678	3.47581e-07	16019	24	0.00423501	68.1207
class	class.Gammaproteobacteria.id.3303	2	167962595	rs12105903	C	T	0.1531	0.0697609	0.0144709	8.40459e-07	16024	24	0.00429403	69.0957
class	class.Gammaproteobacteria.id.3303	2	167968777	rs67269716	G	A	0.1511	0.0694278	0.0144271	8.99538e-07	16023	24	0.00430727	69.3053
class	class.Gammaproteobacteria.id.3303	2	167961501	rs7580360	A	G	0.1551	0.0696319	0.0145005	8.87247e-07	16024	24	0.00428531	68.9548
class	class.Gammaproteobacteria.id.3303	12	43572952	rs11181912	A	G	0.3449	-0.0579153	0.0118796	9.94762e-07	16017	24	0.00522804	84.1672
class	class.Gammaproteobacteria.id.3303	2	167969755	rs7586785	C	G	0.1511	0.0692071	0.0144434	9.75485e-07	16023	24	0.00430244	69.2272
class	class.Gammaproteobacteria.id.3303	2	167972002	rs9967718	G	A	0.1521	0.0689565	0.0144483	1.07766e-06	16023	24	0.00430099	69.2039
class	class.Gammaproteobacteria.id.3303	2	167961469	rs7606905	C	T	0.1531	0.068128	0.014518	1.48159e-06	16024	24	0.00428014	68.8712
class	class.Gammaproteobacteria.id.3303	2	167951599	rs59250079	T	G	0.1481	0.0700235	0.0147462	1.38883e-06	16022	24	0.00421471	67.8054
class	class.Gammaproteobacteria.id.3303	2	167956600	rs61084716	T	G	0.1481	0.0694731	0.0147553	1.51518e-06	16024	24	0.0042116	67.7636
class	class.Gammaproteobacteria.id.3303	2	167961457	rs7607028	G	A	0.1541	0.0679514	0.0145126	1.64394e-06	16025	24	0.00428146	68.8968
class	class.Gammaproteobacteria.id.3303	2	167983947	rs67074513	T	C	0.2127	0.0628209	0.0133341	1.86552e-06	16020	24	0.00465957	74.9864
class	class.Gammaproteobacteria.id.3303	12	43573196	rs17092798	G	A	0.2386	-0.0637506	0.0135428	1.88879e-06	16019	24	0.00458838	73.8308
class	class.Gammaproteobacteria.id.3303	2	167977506	rs10497315	A	G	0.1541	0.0666953	0.0144252	2.07892e-06	16024	24	0.00430757	69.3145
class	class.Gammaproteobacteria.id.3303	2	167977928	rs12619579	G	A	0.1521	0.0667303	0.0144653	2.18296e-06	16023	24	0.00429595	69.1224
class	class.Gammaproteobacteria.id.3303	2	167959943	rs1429930	C	G	0.1461	0.0686472	0.0147852	2.14627e-06	16024	24	0.00420312	67.6266
class	class.Gammaproteobacteria.id.3303	12	43579008	rs1849782	G	A	0.2396	-0.0628788	0.0135389	2.432e-06	16025	24	0.00458799	73.8521
class	class.Gammaproteobacteria.id.3303	2	167965317	rs1346722	T	C	0.2078	0.0612133	0.0133163	3.24861e-06	16021	24	0.00466546	75.0863
class	class.Gammaproteobacteria.id.3303	12	43574431	rs61926436	A	C	0.2396	-0.0623354	0.0135426	3.09839e-06	16020	24	0.00458816	73.832
class	class.Gammaproteobacteria.id.3303	2	167989691	rs7569147	G	A	0.1948	0.0646279	0.0139827	3.00854e-06	16019	24	0.00444467	71.5081
class	class.Gammaproteobacteria.id.3303	2	167994684	rs998899	C	T	0.2137	0.0603989	0.0133188	4.14398e-06	16019	24	0.00466518	75.0725
class	class.Gammaproteobacteria.id.3303	2	167951368	rs7589167	C	T	0.1461	0.0669375	0.0147801	3.81333e-06	16022	24	0.00420511	67.6503
class	class.Gammaproteobacteria.id.3303	12	43581947	rs10467189	T	C	0.2396	-0.0618966	0.0135272	3.46454e-06	16025	24	0.00459192	73.9157
class	class.Gammaproteobacteria.id.3303	8	115123937	rs6469506	A	T	0.3907	0.0541424	0.0116333	3.28982e-06	16023	24	0.00533617	85.9494
class	class.Gammaproteobacteria.id.3303	8	115126270	rs4421375	C	T	0.3887	0.0541083	0.0116734	3.59424e-06	16024	24	0.00531761	85.6543
class	class.Gammaproteobacteria.id.3303	8	115123007	rs12545601	A	C	0.3907	0.0539244	0.0116243	3.65667e-06	16025	24	0.00533964	86.0163
class	class.Gammaproteobacteria.id.3303	8	115146828	rs1399856	C	A	0.3907	0.0539136	0.0116717	3.96403e-06	16022	24	0.00531905	85.6668
class	class.Gammaproteobacteria.id.3303	8	115175017	rs6984998	C	T	0.2783	-0.0558111	0.0121384	3.79057e-06	16025	24	0.00511462	82.3728
class	class.Gammaproteobacteria.id.3303	8	115123578	rs7000905	C	T	0.3907	0.0534152	0.01163	4.3864e-06	16025	24	0.00533701	85.9737
class	class.Gammaproteobacteria.id.3303	6	137612554	rs9494710	T	C	0.3757	-0.0549673	0.0120924	4.54607e-06	15650	23	0.00525635	82.686
class	class.Lentisphaeria.id.2250	21	21023966	rs2825714	G	A	0.1571	-0.13741	0.0289246	1.72211e-06	4734	22	0.00725011	34.5581
class	class.Lentisphaeria.id.2250	15	25162535	rs17114848	A	G	0.1093	0.152377	0.0324332	4.05865e-06	4734	22	0.00647087	30.8196
class	class.Lentisphaeria.id.2250	20	61394262	rs77599476	G	A	0.0656	0.230292	0.0480168	1.86133e-06	3722	14	0.00556426	20.8148
class	class.Lentisphaeria.id.2250	7	146795379	rs11770843	T	C	0.2594	0.109431	0.0234879	1.90729e-06	4705	21	0.00896776	42.557
class	class.Lentisphaeria.id.2250	20	61393859	rs112022900	G	A	0.0656	0.218443	0.0461311	2.76114e-06	4092	15	0.00526958	21.6667
class	class.Lentisphaeria.id.2250	9	111086170	rs62570196	T	C	0.0686	-0.21635	0.0439866	1.07926e-06	3712	15	0.00608724	22.722
class	class.Lentisphaeria.id.2250	20	61392681	rs45621736	G	A	0.0656	0.218265	0.0461308	2.75341e-06	4093	15	0.00526834	21.6669
class	class.Lentisphaeria.id.2250	5	94720245	rs2731834	G	C	0.2237	0.109438	0.023693	4.24358e-06	4733	22	0.00883869	42.1887
class	class.Lentisphaeria.id.2250	13	20687179	rs2031282	G	A	0.17	0.122369	0.0270329	4.3826e-06	4734	22	0.00775351	36.9763
class	class.Melainabacteria.id.1589	3	14306949	rs9864379	C	T	0.1133	-0.159735	0.0292553	5.3606e-08	5777	23	0.00588208	34.17
class	class.Melainabacteria.id.1589	3	14306999	rs9830438	A	C	0.1133	-0.158871	0.0292518	6.25924e-08	5777	23	0.00588279	34.1741
class	class.Melainabacteria.id.1589	3	14308119	rs2005426	C	A	0.1123	-0.157581	0.0293475	9.17117e-08	5773	23	0.00586774	34.0626
class	class.Melainabacteria.id.1589	3	14307483	rs900188	A	G	0.1123	-0.157035	0.0292529	9.53662e-08	5776	23	0.00588357	34.1728
class	class.Melainabacteria.id.1589	3	14306561	rs9864035	G	A	0.1153	-0.152598	0.0292421	2.04123e-07	5775	23	0.00588675	34.1854
class	class.Melainabacteria.id.1589	3	14268381	rs6773199	G	A	0.1123	-0.149007	0.0286017	1.54482e-07	5775	23	0.00601776	34.9508
class	class.Melainabacteria.id.1589	3	14268744	rs13062781	G	A	0.1123	-0.145579	0.0283554	1.61313e-07	5774	23	0.00607077	35.2545
class	class.Melainabacteria.id.1589	3	14298628	rs6442436	C	T	0.1193	-0.15137	0.0291354	2.23838e-07	5776	23	0.00590717	34.3107
class	class.Melainabacteria.id.1589	3	14280171	rs12493406	C	T	0.1133	-0.15402	0.0291985	2.4088e-07	5777	23	0.00589346	34.2365
class	class.Melainabacteria.id.1589	3	14306171	rs9883109	T	C	0.1153	-0.151116	0.0291676	2.44834e-07	5777	23	0.00589965	34.2727
class	class.Melainabacteria.id.1589	3	14299101	rs6780959	A	G	0.1193	-0.150386	0.0291397	2.67695e-07	5776	23	0.0059063	34.3056
class	class.Melainabacteria.id.1589	3	14306519	rs9863760	C	T	0.1233	-0.148628	0.0284535	2.21135e-07	5776	23	0.00604786	35.1328
class	class.Melainabacteria.id.1589	3	14296762	rs13072729	T	C	0.1193	-0.150581	0.0291628	2.95622e-07	5775	23	0.00590266	34.2784
class	class.Melainabacteria.id.1589	3	14283539	rs12486770	T	A	0.1133	-0.152776	0.0292036	2.97501e-07	5777	23	0.00589243	34.2305
class	class.Melainabacteria.id.1589	16	80493705	rs11150282	C	T	0.3211	0.0989487	0.0196972	6.02892e-07	5873	24	0.00857034	50.7514
class	class.Melainabacteria.id.1589	3	14282488	rs62231951	A	T	0.1133	-0.152394	0.0292	3.17891e-07	5777	23	0.00589316	34.2347
class	class.Melainabacteria.id.1589	3	14287703	rs10510427	G	A	0.1153	-0.149695	0.0288896	3.8605e-07	5777	23	0.00595611	34.6026
class	class.Melainabacteria.id.1589	3	14301173	rs1010755	C	T	0.1183	-0.148439	0.0291095	3.89839e-07	5777	23	0.00591136	34.3411
class	class.Melainabacteria.id.1589	3	14303081	rs17039205	A	G	0.1183	-0.148095	0.0291407	3.97656e-07	5777	23	0.00590507	34.3043
class	class.Melainabacteria.id.1589	3	14303190	rs17039208	T	C	0.1183	-0.147325	0.0291274	4.5336e-07	5777	23	0.00590776	34.3201
class	class.Melainabacteria.id.1589	3	14270680	rs9832125	C	T	0.1123	-0.13861	0.0281878	3.61749e-07	5776	23	0.00610452	35.464
class	class.Melainabacteria.id.1589	3	14270543	rs13084677	A	T	0.1123	-0.138154	0.0281868	3.82e-07	5776	23	0.00610475	35.4654
class	class.Melainabacteria.id.1589	16	80490529	rs7206242	C	T	0.2952	0.0999823	0.0201114	8.60458e-07	5880	24	0.00838538	49.7061
class	class.Melainabacteria.id.1589	3	14304191	rs13088024	T	A	0.1183	-0.146073	0.0291323	6.14689e-07	5777	23	0.00590677	34.3143
class	class.Melainabacteria.id.1589	3	14303491	rs13060131	C	T	0.1183	-0.145725	0.0291334	6.45773e-07	5777	23	0.00590656	34.313
class	class.Melainabacteria.id.1589	3	14290362	rs13098772	C	A	0.1203	-0.146845	0.0291578	6.58247e-07	5775	23	0.00590367	34.2843
class	class.Melainabacteria.id.1589	3	14304748	rs12714900	G	T	0.1183	-0.145315	0.0291327	6.81537e-07	5777	23	0.00590668	34.3138
class	class.Melainabacteria.id.1589	3	14303744	rs12491989	C	G	0.1183	-0.145418	0.0291902	7.09982e-07	5777	23	0.00589511	34.2462
class	class.Melainabacteria.id.1589	3	14305088	rs12714903	C	T	0.1173	-0.145055	0.0291376	7.16747e-07	5777	23	0.0059057	34.308
class	class.Melainabacteria.id.1589	3	14305670	rs13095126	T	C	0.1163	-0.144743	0.0291323	7.66777e-07	5777	23	0.00590678	34.3143
class	class.Melainabacteria.id.1589	3	14305584	rs13072444	G	A	0.1173	-0.144636	0.0291325	7.8031e-07	5777	23	0.00590674	34.3141
class	class.Melainabacteria.id.1589	3	14304881	rs12714902	G	A	0.1173	-0.144491	0.0291351	7.91464e-07	5777	23	0.00590621	34.311
class	class.Melainabacteria.id.1589	16	80484304	rs7204337	G	A	0.2903	0.0990876	0.0202939	1.45219e-06	5873	24	0.00832045	49.2592
class	class.Melainabacteria.id.1589	3	14305836	rs13072505	A	G	0.1173	-0.145493	0.0291283	6.54565e-07	5777	23	0.00590757	34.319
class	class.Melainabacteria.id.1589	3	14302318	rs7644367	G	A	0.1183	-0.143397	0.0291272	8.94735e-07	5777	23	0.0059078	34.3203
class	class.Melainabacteria.id.1589	3	14305341	rs13072044	G	T	0.1173	-0.147382	0.0300218	9.29928e-07	5343	22	0.00619553	33.2966
class	class.Melainabacteria.id.1589	3	14305775	rs13072359	A	C	0.1173	-0.143146	0.0291307	1.01273e-06	5777	23	0.00590708	34.3161
class	class.Melainabacteria.id.1589	1	230522960	rs72765665	C	T	0.3897	-0.0894731	0.0186553	1.3535e-06	5881	24	0.00903246	53.5858
class	class.Melainabacteria.id.1589	1	230523039	rs16851659	C	G	0.3887	-0.0896103	0.0186432	1.27487e-06	5884	24	0.00903369	53.6205
class	class.Melainabacteria.id.1589	1	230522961	rs72765667	A	G	0.3897	-0.0882774	0.0186586	1.85497e-06	5881	24	0.00903086	53.5763
class	class.Melainabacteria.id.1589	1	230522978	rs68053172	G	A	0.3897	-0.0883222	0.0186573	1.85692e-06	5881	24	0.00903149	53.58
class	class.Melainabacteria.id.1589	7	20010624	rs73074665	T	A	0.0855	0.166216	0.0355728	2.86608e-06	5758	22	0.00485843	28.1016
class	class.Melainabacteria.id.1589	9	115975644	rs4129397	A	G	0.4274	0.0894639	0.0185102	1.5433e-06	5886	24	0.00909494	54.0058
class	class.Melainabacteria.id.1589	9	115975389	rs4129395	A	G	0.4264	0.0896187	0.0185106	1.48056e-06	5887	24	0.00909324	54.0048
class	class.Melainabacteria.id.1589	1	230522690	rs4846956	C	T	0.3877	-0.0875945	0.0186458	2.15347e-06	5885	24	0.00903095	53.6133
class	class.Melainabacteria.id.1589	15	100747683	rs79790072	C	T	0.0567	0.226722	0.0487841	3.29009e-06	4107	11	0.00496633	20.4885
class	class.Melainabacteria.id.1589	9	115975613	rs4129396	A	G	0.4264	0.0888202	0.0185118	1.84327e-06	5886	24	0.0090942	54.0014
class	class.Melainabacteria.id.1589	9	115977175	rs10739388	T	C	0.4284	0.0879358	0.0185096	2.33161e-06	5887	24	0.00909372	54.0077
class	class.Melainabacteria.id.1589	9	115976445	rs7859354	C	T	0.4264	0.088101	0.0185104	2.22944e-06	5887	24	0.00909334	54.0054
class	class.Melainabacteria.id.1589	9	115978038	rs10817461	A	T	0.4264	0.087544	0.0185118	2.56218e-06	5887	24	0.00909265	54.0013
class	class.Melainabacteria.id.1589	1	230524296	rs7549147	G	A	0.3956	-0.08606	0.0185874	3.12599e-06	5883	24	0.0090621	53.7816
class	class.Melainabacteria.id.1589	1	230523609	rs12746891	A	G	0.3956	-0.0846221	0.0185853	4.42978e-06	5884	24	0.00906161	53.7878
class	class.Methanobacteria.id.119	2	125440268	rs10202904	G	T	0.4672	-0.121754	0.0235357	3.0143e-07	3695	16	0.0113682	42.4657
class	class.Methanobacteria.id.119	2	125437944	rs7601415	T	A	0.4672	-0.118706	0.0235443	6.10534e-07	3692	16	0.0113732	42.4501
class	class.Methanobacteria.id.119	2	125437070	rs1869500	A	C	0.4682	-0.118301	0.0235431	6.57123e-07	3692	16	0.0113738	42.4523
class	class.Methanobacteria.id.119	13	41956181	rs73457410	G	A	0.0666	0.21534	0.0436695	1.40855e-06	3498	15	0.00650381	22.8862
class	class.Methanobacteria.id.119	13	41963791	rs76029318	C	T	0.0646	0.214769	0.0446468	1.58427e-06	3497	15	0.00636416	22.3852
class	class.Methanobacteria.id.119	3	15053083	rs6776814	C	T	0.0895	-0.199566	0.0411825	1.63062e-06	3385	14	0.00712237	24.2678
class	class.Methanobacteria.id.119	3	15013348	rs62241835	T	G	0.0915	-0.203385	0.0417931	1.63281e-06	3383	14	0.00702316	23.9132
class	class.Methanobacteria.id.119	3	15051223	rs62240385	T	G	0.0885	-0.201402	0.041873	1.77467e-06	3342	13	0.00709525	23.8675
class	class.Methanobacteria.id.119	3	15015333	rs9942108	G	A	0.0915	-0.202852	0.0420789	1.85355e-06	3342	13	0.00706077	23.7507
class	class.Methanobacteria.id.119	13	41963968	rs73457427	G	A	0.0646	0.212978	0.0446128	1.86366e-06	3497	15	0.00636899	22.4023
class	class.Methanobacteria.id.119	4	104418307	rs894996	A	C	0.0716	0.216999	0.0449076	1.87557e-06	3582	15	0.00617822	22.2555
class	class.Methanobacteria.id.119	2	125446588	rs4848970	G	T	0.3698	0.115928	0.0243751	1.89174e-06	3696	16	0.0109781	41.0033
class	class.Methanobacteria.id.119	3	15049536	rs6784384	G	A	0.0895	-0.197946	0.0413561	1.89667e-06	3385	14	0.00709268	24.1659
class	class.Methanobacteria.id.119	3	15019595	rs73031978	G	C	0.0915	-0.203186	0.042162	1.90189e-06	3340	13	0.00705114	23.7039
class	class.Methanobacteria.id.119	2	125434310	rs12711690	G	A	0.4652	-0.113177	0.0235465	1.97187e-06	3691	16	0.0113753	42.4462
class	class.Methanobacteria.id.119	3	15049889	rs62240384	C	T	0.0895	-0.19755	0.0413568	1.98901e-06	3385	14	0.00709256	24.1655
class	class.Methanobacteria.id.119	13	41955162	rs11147839	G	A	0.0646	0.211421	0.0444987	2.28268e-06	3499	15	0.00638159	22.4597
class	class.Methanobacteria.id.119	2	125446861	rs4848258	A	T	0.4672	-0.11206	0.0235464	2.43575e-06	3695	16	0.0113631	42.4463
class	class.Methanobacteria.id.119	3	15012512	rs62241834	G	T	0.0915	-0.201008	0.0419355	2.44496e-06	3383	14	0.00699947	23.832
class	class.Methanobacteria.id.119	3	15006272	rs56209241	G	A	0.0915	-0.201701	0.042248	2.52912e-06	3340	13	0.00703688	23.6556
class	class.Methanobacteria.id.119	13	41962188	rs9594530	T	C	0.0646	0.210214	0.0445879	2.55214e-06	3498	15	0.0063707	22.4148
class	class.Methanobacteria.id.119	3	15024811	rs62240373	G	A	0.0915	-0.199025	0.0418668	2.75197e-06	3383	14	0.00701088	23.8711
class	class.Methanobacteria.id.119	3	15019689	rs62241836	C	T	0.0915	-0.198963	0.041879	2.84036e-06	3383	14	0.00700886	23.8642
class	class.Methanobacteria.id.119	2	125432533	rs6541968	T	C	0.4672	-0.111082	0.0235326	2.95744e-06	3698	16	0.0113606	42.4713
class	class.Methanobacteria.id.119	3	15059784	rs62240388	A	G	0.0885	-0.196372	0.0418228	3.05798e-06	3342	13	0.0071037	23.8961
class	class.Methanobacteria.id.119	13	41961665	rs3923545	G	C	0.0646	0.2074	0.0445271	3.19728e-06	3498	15	0.00637935	22.4454
class	class.Methanobacteria.id.119	3	15038202	rs62240380	C	T	0.0895	-0.19333	0.0413119	3.32363e-06	3385	14	0.00710021	24.1918
class	class.Methanobacteria.id.119	3	15058403	rs58106718	A	T	0.0895	-0.192891	0.0413528	3.42778e-06	3385	14	0.00709324	24.1678
class	class.Methanobacteria.id.119	3	15015341	rs9942109	G	A	0.0915	-0.19665	0.0418819	3.60183e-06	3383	14	0.00700837	23.8625
class	class.Methanobacteria.id.119	3	15022743	rs56001610	G	A	0.0915	-0.194912	0.0418211	4.48806e-06	3383	14	0.0070185	23.8973
class	class.Methanobacteria.id.119	3	15056858	rs7635580	G	A	0.0885	-0.192759	0.0415962	4.52865e-06	3385	14	0.00705203	24.0265
class	class.Methanobacteria.id.119	3	15023497	rs62241845	T	A	0.0915	-0.19488	0.0418197	4.55428e-06	3383	14	0.00701873	23.8981
class	class.Methanobacteria.id.119	3	15023392	rs62241844	G	C	0.0915	-0.19488	0.0418197	4.55428e-06	3383	14	0.00701873	23.8981
class	class.Methanobacteria.id.119	3	15006309	rs62241832	G	A	0.0915	-0.195628	0.0419692	4.57513e-06	3383	14	0.0069939	23.8129
class	class.Methanobacteria.id.119	3	15021128	rs62241837	G	A	0.0915	-0.194793	0.0418343	4.6075e-06	3383	14	0.00701629	23.8897
class	class.Methanobacteria.id.119	3	15021594	rs62241838	T	C	0.0915	-0.194728	0.0418213	4.6075e-06	3383	14	0.00701845	23.8971
class	class.Methanobacteria.id.119	3	15022311	rs62241839	A	G	0.0915	-0.194592	0.0418214	4.6754e-06	3383	14	0.00701845	23.8971
class	class.Methanobacteria.id.119	2	125429006	rs11123059	A	G	0.4732	-0.108366	0.0234918	4.87171e-06	3694	16	0.0113923	42.545
class	class.Mollicutes.id.3920	14	46519718	rs74603314	C	T	0.0457	0.221639	0.0462918	1.55689e-06	4499	9	0.00477859	21.5925
class	class.Mollicutes.id.3920	5	148784624	rs6867857	C	A	0.999	0.122004	0.0268882	2.41516e-06	10391	20	0.0035664	37.1839
class	class.Mollicutes.id.3920	8	59440824	rs10108398	A	G	0.2913	0.0769142	0.0153953	1.09e-06	10932	23	0.00590663	64.9431
class	class.Mollicutes.id.3920	2	157520186	rs67374027	T	A	0.2425	0.0752392	0.0154766	9.69984e-07	11389	24	0.00564132	64.6022
class	class.Mollicutes.id.3920	2	157532549	rs11890098	G	A	0.2555	0.074438	0.0153389	9.56571e-07	11392	24	0.00569022	65.1825
class	class.Mollicutes.id.3920	11	47103877	rs72901605	C	T	0.1859	-0.0841852	0.0178119	3.2579e-06	10526	21	0.00530537	56.1315
class	class.Mollicutes.id.3920	8	59454408	rs10111506	A	T	0.3698	0.0690892	0.0142385	1.60296e-06	11392	24	0.00612726	70.2197
class	class.Mollicutes.id.3920	2	157525027	rs1583268	G	A	0.2555	0.0732503	0.0153491	1.44665e-06	11390	24	0.00568743	65.1389
class	class.Mollicutes.id.3920	1	109965986	rs3768491	G	A	0.2863	-0.0681052	0.0149061	4.23352e-06	11002	23	0.00606072	67.0744
class	class.Mollicutes.id.3920	1	109845252	rs638542	A	G	0.2863	-0.0680361	0.0149555	4.48578e-06	10999	23	0.00604245	66.8528
class	class.Mollicutes.id.3920	1	61850864	rs12566890	G	T	0.0954	-0.101147	0.0230978	3.65095e-06	11371	24	0.00379297	43.2865
class	class.Mollicutes.id.3920	1	109937931	rs12711448	T	C	0.2863	-0.0678962	0.0149073	4.50662e-06	11002	23	0.00606021	67.0688
class	class.Mollicutes.id.3920	8	59454665	rs12674568	A	G	0.3678	0.0691853	0.0142612	1.60383e-06	11392	24	0.00611757	70.108
class	class.Mollicutes.id.3920	2	157532113	rs4325706	C	T	0.2555	0.0726682	0.0153476	1.72613e-06	11392	24	0.00568698	65.1452
class	class.Mollicutes.id.3920	8	59455335	rs12680996	T	C	0.3698	0.0685653	0.0142385	1.92176e-06	11392	24	0.00612726	70.2197
class	class.Mollicutes.id.3920	8	59458627	rs16923562	A	G	0.3698	0.0685435	0.0142386	1.92193e-06	11392	24	0.00612724	70.2195
class	class.Mollicutes.id.3920	8	59462283	rs10102709	C	T	0.3668	0.0689619	0.0142614	1.74683e-06	11392	24	0.00611749	70.1071
class	class.Mollicutes.id.3920	8	59458704	rs16923564	T	C	0.3698	0.0684477	0.0142387	1.99045e-06	11392	24	0.00612717	70.2187
class	class.Mollicutes.id.3920	8	59459972	rs11776003	G	A	0.3698	0.0683977	0.0142381	2.02567e-06	11392	24	0.00612745	70.222
class	class.Mollicutes.id.3920	8	59451173	rs1991359	A	G	0.3698	0.0682789	0.014238	2.11603e-06	11392	24	0.0061275	70.2225
class	class.Mollicutes.id.3920	8	59448217	rs28650441	A	C	0.3698	0.0682953	0.0142425	2.1268e-06	11392	24	0.00612554	70.1999
class	class.Mollicutes.id.3920	8	59448796	rs6471729	G	A	0.3688	0.0681123	0.0142335	2.21899e-06	11392	24	0.00612938	70.2442
class	class.Mollicutes.id.3920	8	59447578	rs7817515	T	G	0.3698	0.068114	0.0142366	2.22545e-06	11392	24	0.00612806	70.229
class	class.Mollicutes.id.3920	8	59448627	rs7009248	A	G	0.3698	0.068168	0.0142375	2.24358e-06	11392	24	0.00612771	70.2249
class	class.Mollicutes.id.3920	8	59460434	rs28429491	C	T	0.3698	0.0679059	0.0142397	2.39268e-06	11392	24	0.00612676	70.214
class	class.Mollicutes.id.3920	2	157526027	rs7590919	G	A	0.2575	0.0719132	0.0153544	2.25319e-06	11387	24	0.00568698	65.1166
class	class.Mollicutes.id.3920	2	157540194	rs13024040	C	T	0.2316	0.0737126	0.0156797	2.12643e-06	11374	24	0.00557598	63.7656
class	class.Mollicutes.id.3920	2	157511441	rs13025440	T	G	0.2167	0.07496	0.0158899	2.21139e-06	11374	24	0.00550261	62.9219
class	class.Mollicutes.id.3920	8	59450071	rs55774738	T	C	0.3698	0.0674492	0.0142058	2.61304e-06	11391	24	0.00614183	70.3816
class	class.Mollicutes.id.3920	8	59468651	rs7825996	A	T	0.3579	0.0683138	0.0143454	2.59558e-06	11390	24	0.00608295	69.6966
class	class.Mollicutes.id.3920	8	59456607	rs7014398	C	T	0.3668	0.0678389	0.0142611	2.54702e-06	11392	24	0.00611762	70.1086
class	class.Mollicutes.id.3920	2	157525233	rs1583269	C	G	0.2555	0.0715591	0.0153933	2.62258e-06	11390	24	0.00567119	64.9519
class	class.Mollicutes.id.3920	8	59469275	rs72647435	G	T	0.3579	0.0681596	0.014349	2.76111e-06	11390	24	0.00608142	69.679
class	class.Mollicutes.id.3920	8	59485759	rs10099153	C	G	0.3579	0.0680709	0.0143495	2.82984e-06	11389	24	0.00608174	69.6765
class	class.Mollicutes.id.3920	2	157536578	rs13027493	T	A	0.2545	0.0713202	0.0153528	2.70764e-06	11391	24	0.00568556	65.1231
class	class.Mollicutes.id.3920	8	59458402	rs9297995	C	T	0.3698	0.0670554	0.014205	3.00279e-06	11391	24	0.00614214	70.3852
class	class.Mollicutes.id.3920	8	59464692	rs10113750	C	T	0.3698	0.0670471	0.0142303	3.14716e-06	11392	24	0.00613078	70.2604
class	class.Mollicutes.id.3920	8	59469053	rs12335008	T	A	0.3579	0.0678502	0.0143495	3.084e-06	11390	24	0.0060812	69.6764
class	class.Mollicutes.id.3920	8	59448600	rs7009374	C	T	0.3698	0.0668366	0.014205	3.25654e-06	11391	24	0.00614215	70.3853
class	class.Mollicutes.id.3920	8	59478980	rs10099912	G	T	0.3579	0.0677733	0.0143516	3.14325e-06	11390	24	0.00608034	69.6666
class	class.Mollicutes.id.3920	8	59456014	rs10090964	A	T	0.3698	0.066757	0.0142116	3.39484e-06	11391	24	0.00613933	70.3528
class	class.Mollicutes.id.3920	8	59475414	rs7011095	T	A	0.3579	0.0675462	0.0143507	3.40814e-06	11390	24	0.00608072	69.6709
class	class.Mollicutes.id.3920	8	59472582	rs59979442	A	G	0.3579	0.0674887	0.0143499	3.43268e-06	11390	24	0.00608106	69.6748
class	class.Mollicutes.id.3920	8	59473938	rs12676593	A	G	0.3579	0.0674462	0.0143497	3.49366e-06	11390	24	0.00608113	69.6756
class	class.Mollicutes.id.3920	8	59481292	rs10094910	T	C	0.3718	0.0667002	0.0142236	3.61324e-06	11390	24	0.00613473	70.2935
class	class.Mollicutes.id.3920	2	157538941	rs13015145	G	A	0.2555	0.070553	0.0153617	3.44674e-06	11392	24	0.00568181	65.0856
class	class.Mollicutes.id.3920	8	59475078	rs28809811	G	T	0.341	0.0678791	0.0145288	4.12473e-06	11385	24	0.00600926	68.8169
class	class.Mollicutes.id.3920	8	59460978	rs6981601	C	T	0.3698	0.0661402	0.014205	4.0455e-06	11391	24	0.00614216	70.3854
class	class.Mollicutes.id.3920	8	59461621	rs6986129	A	T	0.3698	0.066053	0.0142062	4.18971e-06	11391	24	0.00614164	70.3794
class	class.Mollicutes.id.3920	8	59477946	rs11783174	G	T	0.3579	0.0668384	0.014352	4.33416e-06	11390	24	0.00608015	69.6643
class	class.Mollicutes.id.3920	2	157502466	rs12476593	C	G	0.2157	0.0733315	0.015929	3.84459e-06	11371	24	0.00549062	62.7675
class	class.Mollicutes.id.3920	8	59478423	rs10111052	T	G	0.3718	0.0659231	0.0142242	4.70313e-06	11390	24	0.00613446	70.2904
class	class.Mollicutes.id.3920	20	16259524	rs6043847	C	T	0.0696	-0.114937	0.0248606	4.55476e-06	11130	21	0.00360103	40.2171
class	class.Negativicutes.id.2164	5	165266628	rs1643968	C	T	0.2803	-0.0565284	0.0112298	4.14596e-07	18170	24	0.00487696	89.0389
class	class.Negativicutes.id.2164	16	21249925	rs60274479	C	T	0.2227	-0.0659623	0.0134137	1.1623e-06	17610	22	0.00421558	74.5422
class	class.Negativicutes.id.2164	5	165266083	rs2921533	A	G	0.2823	-0.0543763	0.0111859	1.01699e-06	18171	24	0.00489574	89.3883
class	class.Negativicutes.id.2164	3	142135117	rs13086907	A	G	0.1998	0.0625312	0.0131735	1.95488e-06	18163	24	0.00416198	75.9016
class	class.Negativicutes.id.2164	4	17413426	rs73232831	A	G	0.0636	-0.151829	0.0314932	1.87452e-06	9382	11	0.00337303	31.7461
class	class.Negativicutes.id.2164	15	101245088	rs71405394	A	G	0.0517	-0.114178	0.02405	2.16631e-06	13861	16	0.00299082	41.5741
class	class.Negativicutes.id.2164	9	124912908	rs61249479	C	A	0.0875	0.0777075	0.0168628	2.95471e-06	18165	24	0.00325401	59.2955
class	class.Negativicutes.id.2164	8	41231597	rs1447205	C	G	0.3618	-0.0502053	0.0108382	2.93324e-06	18165	24	0.00505367	92.2561
class	class.Negativicutes.id.2164	3	142217069	rs34660854	G	A	0.1859	0.0613122	0.0133433	4.2553e-06	18169	24	0.00410788	74.9356
class	class.Negativicutes.id.2164	8	41232686	rs72643860	A	G	0.3608	-0.0499417	0.0108366	3.35353e-06	18166	24	0.00505415	92.27
class	class.Negativicutes.id.2164	8	41231340	rs4236917	G	C	0.3608	-0.0494249	0.0108385	4.15142e-06	18165	24	0.00505356	92.254
class	class.Negativicutes.id.2164	8	41231202	rs4736971	C	A	0.3608	-0.049422	0.0108382	4.18819e-06	18165	24	0.00505369	92.2564
class	class.Negativicutes.id.2164	7	22817571	rs4722181	G	T	0.4761	0.0501306	0.0105798	2.00112e-06	18163	24	0.00517703	94.5094
class	class.Negativicutes.id.2164	16	21243950	rs9929374	A	G	0.4165	-0.0503507	0.0107495	3.1126e-06	18171	24	0.00509349	93.0174
class	class.Negativicutes.id.2164	8	41231960	rs2354569	T	C	0.3608	-0.0493182	0.010838	4.38792e-06	18166	24	0.00505351	92.2582
class	class.Negativicutes.id.2164	7	22820157	rs35924322	A	G	0.4781	0.0495042	0.0105637	2.57691e-06	18170	24	0.0051829	94.6535
class	class.Negativicutes.id.2164	7	22818102	rs35797647	C	G	0.4771	0.0495832	0.0105656	2.47026e-06	18171	24	0.00518169	94.6365
class	class.Negativicutes.id.2164	7	22817896	rs56371515	G	C	0.4771	0.0495898	0.0105671	2.47032e-06	18164	24	0.00518292	94.6226
class	class.Negativicutes.id.2164	16	21252765	rs56188349	C	T	0.2097	-0.0641664	0.0138838	4.41245e-06	17610	22	0.00407342	72.0181
class	class.Negativicutes.id.2164	7	22814077	rs12113541	A	G	0.4911	0.0492221	0.0105512	3.27518e-06	18163	24	0.00519098	94.7654
class	class.Negativicutes.id.2164	7	22819391	rs35636125	A	G	0.4771	0.0490276	0.0105651	3.21425e-06	18171	24	0.00518195	94.6413
class	class.Negativicutes.id.2164	7	22814891	rs34884022	A	G	0.4911	0.0489864	0.0105518	3.60082e-06	18164	24	0.00519043	94.7604
class	class.Negativicutes.id.2164	7	22814396	rs12112489	C	T	0.4911	0.0488453	0.0105515	3.83614e-06	18171	24	0.00518857	94.7629
class	class.Verrucomicrobiae.id.4029	4	95027272	rs11729256	C	T	0.2386	0.0749798	0.0150177	6.7309e-07	11861	24	0.0055827	66.577
class	class.Verrucomicrobiae.id.4029	11	130280667	rs4936098	G	A	0.34	0.0648843	0.0135928	1.12221e-06	11858	24	0.00616585	73.5559
class	class.Verrucomicrobiae.id.4029	4	95016155	rs113634144	G	T	0.2406	0.0736904	0.0150133	1.11617e-06	11860	24	0.00558479	66.5964
class	class.Verrucomicrobiae.id.4029	6	56341481	rs9349825	G	A	0.2793	-0.0704036	0.0147128	2.53687e-06	11858	24	0.00569917	67.9566
class	class.Verrucomicrobiae.id.4029	4	95059232	rs56161035	C	T	0.2694	0.068225	0.0144539	2.31672e-06	11865	24	0.00579723	69.1736
class	class.Verrucomicrobiae.id.4029	10	5073050	rs11252894	C	A	0.1978	0.0770933	0.0166052	2.93907e-06	11864	24	0.0050504	60.212
class	class.Verrucomicrobiae.id.4029	4	95072730	rs2169719	A	G	0.2654	0.0678055	0.0145321	3.05756e-06	11859	24	0.00576915	68.8017
class	class.Verrucomicrobiae.id.4029	10	5076367	rs12416161	C	T	0.1978	0.0762496	0.0165564	3.49953e-06	11864	24	0.00506522	60.3895
class	class.Verrucomicrobiae.id.4029	4	100544188	rs74542928	C	T	0.0785	0.112164	0.0236422	1.63222e-06	11216	22	0.00375699	42.2897
class	class.Verrucomicrobiae.id.4029	4	95070236	rs12498518	C	T	0.2694	0.066627	0.0144866	3.93824e-06	11865	24	0.00578424	69.0177
class	class.Verrucomicrobiae.id.4029	16	81063149	rs2602429	T	C	0.2217	0.0746844	0.0156194	2.58297e-06	11690	23	0.00544688	64.0118
class	class.Verrucomicrobiae.id.4029	4	95064162	rs77055143	C	T	0.2714	0.0667214	0.0144833	3.88159e-06	11865	24	0.00578553	69.0332
class	class.Verrucomicrobiae.id.4029	10	5064327	rs4242783	A	G	0.2873	0.0689292	0.0147693	2.63612e-06	11690	23	0.00575861	67.6964
class	class.Verrucomicrobiae.id.4029	4	95073229	rs12501826	G	C	0.2694	0.0664165	0.0144877	4.30376e-06	11865	24	0.00578382	69.0126
class	class.Verrucomicrobiae.id.4029	11	130270855	rs59317921	C	T	2	0.0627986	0.0137504	4.61855e-06	11793	23	0.00612901	72.7128
class	class.Verrucomicrobiae.id.4029	4	100542921	rs112769434	A	G	0.0785	0.111246	0.0236429	2.15938e-06	11216	22	0.00375687	42.2885
class	class.Verrucomicrobiae.id.4029	1	105422565	rs11184341	C	G	0.2783	0.0655342	0.0142231	4.13405e-06	11864	24	0.00589127	70.2964
class	class.Verrucomicrobiae.id.4029	4	95077819	rs11724791	G	A	0.2694	0.0663069	0.0144881	4.85916e-06	11865	24	0.00578366	69.0107
class	class.Verrucomicrobiae.id.4029	4	95063631	rs1605923	T	G	0.2704	0.066096	0.014473	4.84272e-06	11865	24	0.00578965	69.0826
class	class.Verrucomicrobiae.id.4029	4	100542167	rs1491244	A	T	0.0785	0.110727	0.0236329	2.47179e-06	11216	22	0.00375845	42.3063
class	class.Verrucomicrobiae.id.4029	18	49473635	rs117107102	G	A	0.0447	0.204683	0.0431573	2.91821e-06	4975	9	0.00463591	23.1618
class	class.Verrucomicrobiae.id.4029	4	100544511	rs6832119	A	G	0.0785	0.109213	0.023644	3.44046e-06	11216	22	0.0037567	42.2865
class	class.Verrucomicrobiae.id.4029	15	97570657	rs12908520	A	G	0.4563	0.0618926	0.0130946	2.17163e-06	11863	24	0.00639625	76.3543
class	class.Verrucomicrobiae.id.4029	4	100544867	rs6832927	C	A	0.0785	0.108321	0.0236439	4.23373e-06	11216	22	0.00375671	42.2866
class	class.Verrucomicrobiae.id.4029	4	100545232	rs113653192	C	T	0.0785	0.107805	0.0236441	4.68372e-06	11216	22	0.00375668	42.2863
class	class.Verrucomicrobiae.id.4029	12	130309670	rs111862613	C	T	0.166	0.090699	0.0196746	3.73846e-06	11621	22	0.00435467	50.8182
order	order.Actinomycetales.id.420	6	133007480	rs35011108	G	A	0.0636	0.241546	0.0503803	1.87658e-06	3630	10	0.00543831	19.8381
order	order.Actinomycetales.id.420	9	76394568	rs2889192	T	G	0.2068	0.0884052	0.0194997	3.96723e-06	7711	22	0.00660668	51.2696
order	order.Actinomycetales.id.420	12	7954220	rs2110087	G	A	0.341	0.0786554	0.0170449	4.28193e-06	7711	22	0.00755097	58.6533
order	order.Actinomycetales.id.420	12	7955685	rs6488662	T	C	0.3241	0.0810178	0.0175359	3.94319e-06	7711	22	0.00734109	57.011
order	order.Actinomycetales.id.420	12	7979715	rs114313061	A	C	0.3052	0.0799652	0.0175481	4.72855e-06	7667	21	0.00737781	56.9712
order	order.Bacillales.id.1674	21	28684912	rs74887130	G	C	0.1322	-0.192166	0.0358817	1.16118e-07	3218	19	0.0085861	27.852
order	order.Bacillales.id.1674	21	28705495	rs76860190	A	G	0.1382	-0.182277	0.0356769	4.0448e-07	3217	19	0.00863761	28.0119
order	order.Bacillales.id.1674	7	49423832	rs4617108	G	A	0.0606	0.248861	0.0525929	1.97506e-06	3018	18	0.00626075	19.0014
order	order.Bacillales.id.1674	12	69332975	rs62640857	G	A	0.1839	0.148238	0.0326455	4.49259e-06	3235	20	0.00938013	30.6131
order	order.Bacillales.id.1674	4	127766709	rs74420793	G	A	0.162	-0.164413	0.0353763	3.07323e-06	3077	19	0.00910308	28.2491
order	order.Bacillales.id.1674	4	127766921	rs113506874	A	G	0.162	-0.164319	0.0353763	3.11463e-06	3077	19	0.00910308	28.2491
order	order.Bacillales.id.1674	4	127767459	rs75545728	C	T	0.163	-0.163735	0.0354593	3.93247e-06	3061	18	0.00912901	28.1829
order	order.Bacillales.id.1674	4	127753077	rs80042174	G	A	0.162	-0.163456	0.0355266	3.8044e-06	3061	18	0.00911188	28.1295
order	order.Bacillales.id.1674	4	127767516	rs17265230	T	C	0.163	-0.163231	0.0354595	4.20174e-06	3061	18	0.00912897	28.1828
order	order.Bacillales.id.1674	4	127755653	rs4580666	C	A	0.161	-0.163994	0.0353406	3.60606e-06	3077	19	0.00911219	28.2777
order	order.Bacillales.id.1674	4	127753310	rs113037786	C	T	0.162	-0.16329	0.0355645	4.08415e-06	3061	18	0.00910224	28.0995
order	order.Bacillales.id.1674	4	127753768	rs75921814	C	A	0.161	-0.16267	0.0355172	4.3612e-06	3061	18	0.00911426	28.137
order	order.Bacillales.id.1674	4	127755263	rs2391098	T	C	0.161	-0.162532	0.0355165	4.45657e-06	3061	18	0.00911443	28.1375
order	order.Bacillales.id.1674	7	117496144	rs10233278	C	T	0.4125	-0.116319	0.0248527	3.50803e-06	3239	20	0.0122702	40.2122
order	order.Bacillales.id.1674	4	127753344	rs74842568	A	T	0.162	-0.162279	0.0355172	4.58428e-06	3061	18	0.00911426	28.137
order	order.Bacillales.id.1674	4	127754538	rs12500894	T	C	0.161	-0.162259	0.0355172	4.62113e-06	3061	18	0.00911426	28.137
order	order.Bacillales.id.1674	4	127755650	rs4429742	T	A	0.161	-0.161782	0.0353221	4.90392e-06	3077	19	0.00911693	28.2925
order	order.Bacillales.id.1674	4	127757977	rs6821115	G	A	0.161	-0.161849	0.0353312	4.90392e-06	3077	19	0.00911459	28.2852
order	order.Bacillales.id.1674	4	127750865	rs75919743	G	A	0.162	-0.161684	0.0355186	4.97186e-06	3061	18	0.00911391	28.1359
order	order.Bacteroidales.id.913	13	70523029	rs55773148	A	G	0.0527	-0.121514	0.0236759	3.89585e-07	11349	16	0.00370785	42.2296
order	order.Bacteroidales.id.913	13	70523117	rs55993203	G	A	0.0527	-0.121514	0.0236759	3.89585e-07	11349	16	0.00370785	42.2296
order	order.Bacteroidales.id.913	3	89339527	rs7631304	A	G	0.17	-0.0645771	0.0132957	8.36781e-07	18334	24	0.00408557	75.2039
order	order.Bacteroidales.id.913	13	70522683	rs73512608	A	G	0.0527	-0.121372	0.0236759	4.07905e-07	11349	16	0.00370785	42.2295
order	order.Bacteroidales.id.913	3	89340254	rs73846128	G	A	0.17	-0.0648523	0.013349	8.75939e-07	18334	24	0.00406933	74.9038
order	order.Bacteroidales.id.913	13	70523468	rs56358950	T	C	0.0527	-0.121435	0.0236754	4.47755e-07	11349	16	0.00370793	42.2305
order	order.Bacteroidales.id.913	13	70525153	rs60610351	T	A	0.0527	-0.120807	0.0236763	4.85076e-07	11349	16	0.00370779	42.2289
order	order.Bacteroidales.id.913	13	70524658	rs58269684	C	T	0.0527	-0.121287	0.023676	4.48988e-07	11349	16	0.00370784	42.2295
order	order.Bacteroidales.id.913	13	70523601	rs74090639	G	A	0.0527	-0.120556	0.0236759	5.58801e-07	11349	16	0.00370786	42.2297
order	order.Bacteroidales.id.913	3	89322324	rs11929346	T	C	0.17	-0.0638957	0.013282	1.10209e-06	18334	24	0.00408978	75.2818
order	order.Bacteroidales.id.913	3	89323493	rs35800684	G	A	0.17	-0.0637382	0.0132811	1.15224e-06	18334	24	0.00409004	75.2866
order	order.Bacteroidales.id.913	13	70524034	rs60614038	T	A	0.0527	-0.119787	0.0236769	6.30492e-07	11349	16	0.0037077	42.2278
order	order.Bacteroidales.id.913	13	70524425	rs58298316	T	G	0.0527	-0.119787	0.0236769	6.30492e-07	11349	16	0.0037077	42.2278
order	order.Bacteroidales.id.913	13	70530878	rs17085771	A	T	0.0527	-0.119973	0.0236585	6.2366e-07	11349	16	0.00371056	42.2606
order	order.Bacteroidales.id.913	3	89331534	rs7611599	C	T	0.17	-0.0630787	0.0132932	1.48672e-06	18334	24	0.00408635	75.2184
order	order.Bacteroidales.id.913	13	70518353	rs2210451	C	G	0.0527	-0.118839	0.02369	7.0175e-07	11349	16	0.00370565	42.2044
order	order.Bacteroidales.id.913	13	70529980	rs9788409	T	C	0.0527	-0.11932	0.0236612	7.06522e-07	11349	16	0.00371014	42.2558
order	order.Bacteroidales.id.913	3	89308895	rs74937713	A	T	0.1839	-0.0634567	0.0132218	1.25341e-06	18326	24	0.0041101	75.6243
order	order.Bacteroidales.id.913	13	70517417	rs2150960	G	C	0.0527	-0.118669	0.0236877	7.15513e-07	11349	16	0.00370602	42.2086
order	order.Bacteroidales.id.913	13	70519186	rs112343530	T	C	0.0527	-0.118146	0.0236907	7.32486e-07	11349	16	0.00370555	42.2033
order	order.Bacteroidales.id.913	17	6461200	rs73975615	A	G	0.0109	-0.207018	0.0442633	1.21616e-06	3350	4	0.00669872	22.5786
order	order.Bacteroidales.id.913	13	70521786	rs2210454	C	T	0.0527	-0.118639	0.0236916	7.68739e-07	11349	16	0.00370541	42.2017
order	order.Bacteroidales.id.913	3	89307462	rs7629132	C	T	0.1849	-0.0630402	0.0132216	1.47657e-06	18325	24	0.0041104	75.6258
order	order.Bacteroidales.id.913	13	70518895	rs74090627	C	T	0.0527	-0.118323	0.0236902	7.94875e-07	11349	16	0.00370563	42.2041
order	order.Bacteroidales.id.913	13	70517836	rs56949730	A	G	0.0527	-0.118229	0.0236879	7.9793e-07	11349	16	0.00370598	42.2082
order	order.Bacteroidales.id.913	13	70519152	rs112675712	T	C	0.0527	-0.117391	0.0236911	8.12165e-07	11349	16	0.00370548	42.2025
order	order.Bacteroidales.id.913	13	70519423	rs80015632	C	G	0.0527	-0.118132	0.0236903	8.22987e-07	11349	16	0.00370561	42.2039
order	order.Bacteroidales.id.913	13	70522227	rs7337863	C	A	0.0537	-0.117353	0.0238718	8.25137e-07	11349	16	0.00367754	41.8831
order	order.Bacteroidales.id.913	17	6460281	rs12938514	G	A	0.0139	-0.199979	0.0416024	1.41602e-06	3350	4	0.00712413	24.0227
order	order.Bacteroidales.id.913	3	89338394	rs12486528	G	A	0.167	-0.0636438	0.0134266	1.54615e-06	18334	24	0.00404591	74.471
order	order.Bacteroidales.id.913	3	89306245	rs11920519	A	G	0.1849	-0.0626587	0.0132084	1.69702e-06	18331	24	0.00411313	75.7009
order	order.Bacteroidales.id.913	13	70532097	rs17085818	A	C	0.0527	-0.118899	0.0236511	7.46154e-07	11349	16	0.00371173	42.274
order	order.Bacteroidales.id.913	13	70519718	rs2210452	G	A	0.0537	-0.117498	0.0236841	9.11183e-07	11349	16	0.00370657	42.2149
order	order.Bacteroidales.id.913	3	89331815	rs73846120	A	G	0.17	-0.0626605	0.0133487	1.99532e-06	18334	24	0.00406941	74.9052
order	order.Bacteroidales.id.913	3	89309177	rs11916046	C	A	0.1829	-0.0625893	0.0132364	1.79284e-06	18334	24	0.00410381	75.541
order	order.Bacteroidales.id.913	13	70531829	rs17085798	C	A	0.0527	-0.118275	0.0236569	8.01531e-07	11349	16	0.00371082	42.2635
order	order.Bacteroidales.id.913	14	59317502	rs111845179	C	T	0.0616	0.102648	0.0213843	9.23988e-07	16393	20	0.00284453	46.7576
order	order.Bacteroidales.id.913	3	89311334	rs36076607	T	C	0.1829	-0.0619999	0.0131752	1.89978e-06	18334	24	0.00412278	75.8916
order	order.Bacteroidales.id.913	3	89348956	rs1996069	T	C	0.17	-0.0626866	0.0133226	1.9915e-06	18334	24	0.00407737	75.0523
order	order.Bacteroidales.id.913	3	89324355	rs71322866	A	C	0.17	-0.0627234	0.0133359	1.93093e-06	18334	24	0.0040733	74.9772
order	order.Bacteroidales.id.913	3	89305396	rs35532963	C	G	0.1849	-0.0622119	0.0132181	2.01285e-06	18323	24	0.00411191	75.6453
order	order.Bacteroidales.id.913	3	89306168	rs34519192	A	G	0.1849	-0.0620751	0.0132104	2.08496e-06	18323	24	0.00411432	75.6899
order	order.Bacteroidales.id.913	17	6460709	rs11871360	A	G	0.0119	-0.202863	0.0441839	1.85899e-06	3350	4	0.00671068	22.6192
order	order.Bacteroidales.id.913	3	89304608	rs6794198	C	T	0.1849	-0.062051	0.0132658	2.12097e-06	18323	24	0.00409718	75.3733
order	order.Bacteroidales.id.913	3	89319382	rs34922683	G	T	0.1829	-0.0620014	0.0132478	2.32491e-06	18334	24	0.00410029	75.4759
order	order.Bacteroidales.id.913	3	89326479	rs907713	A	C	0.17	-0.0622488	0.0133367	2.23835e-06	18334	24	0.00407306	74.9727
order	order.Bacteroidales.id.913	2	53831026	rs2032750	C	T	0.4513	-0.0508393	0.0106807	1.91509e-06	17853	23	0.00521694	93.6161
order	order.Bacteroidales.id.913	3	89309406	rs11916939	G	A	0.1829	-0.0618408	0.0132447	2.39147e-06	18334	24	0.00410125	75.4937
order	order.Bacteroidales.id.913	3	89316242	rs2346325	A	G	0.1829	-0.0618016	0.013226	2.39721e-06	18334	24	0.00410701	75.6002
order	order.Bacteroidales.id.913	3	89304244	rs71322864	C	A	0.1849	-0.0617146	0.0132674	2.41797e-06	18323	24	0.00409672	75.3647
order	order.Bacteroidales.id.913	3	89316274	rs1040016	G	T	0.1829	-0.0617671	0.013226	2.42629e-06	18334	24	0.00410701	75.6003
order	order.Bacteroidales.id.913	3	89316376	rs3946805	A	G	0.1829	-0.0615398	0.0132259	2.6046e-06	18334	24	0.00410706	75.6012
order	order.Bacteroidales.id.913	3	89315917	rs2346324	A	G	0.1829	-0.0615701	0.0132274	2.61808e-06	18334	24	0.00410658	75.5923
order	order.Bacteroidales.id.913	3	89334464	rs35176045	C	T	0.17	-0.0613849	0.0132914	2.70413e-06	18334	24	0.00408689	75.2283
order	order.Bacteroidales.id.913	3	89304364	rs34046877	T	C	0.1849	-0.0613616	0.0132473	2.67041e-06	18323	24	0.0041029	75.479
order	order.Bacteroidales.id.913	13	70519922	rs2225529	C	T	0.0527	-0.115376	0.0238694	1.44299e-06	11341	16	0.00368049	41.8872
order	order.Bacteroidales.id.913	13	70519698	rs4474577	G	A	0.0517	-0.118225	0.0244029	1.47225e-06	10868	15	0.00375643	40.9712
order	order.Bacteroidales.id.913	13	70524336	rs60660711	G	A	0.0527	-0.115082	0.0238156	1.51766e-06	11347	16	0.00368683	41.9819
order	order.Bacteroidales.id.913	3	89325131	rs12496485	G	A	0.171	-0.0618387	0.0133579	2.7217e-06	18334	24	0.00406663	74.8538
order	order.Bacteroidales.id.913	13	70522443	rs7338117	A	G	0.0527	-0.114955	0.0238571	1.58263e-06	11349	16	0.0036798	41.9089
order	order.Bacteroidales.id.913	3	89315816	rs13100590	T	C	0.1829	-0.0611969	0.0132275	3.00278e-06	18334	24	0.00410656	75.5918
order	order.Bacteroidales.id.913	13	70522595	rs17085738	T	G	0.0527	-0.11492	0.0238517	1.63046e-06	11349	16	0.00368062	41.9183
order	order.Bacteroidales.id.913	13	70522661	rs17085746	A	G	0.0527	-0.11492	0.0238517	1.63046e-06	11349	16	0.00368062	41.9183
order	order.Bacteroidales.id.913	13	70520899	rs73510191	A	C	0.0527	-0.115163	0.023692	1.64739e-06	11346	16	0.00370632	42.2009
order	order.Bacteroidales.id.913	13	70523638	rs56335733	C	T	0.0527	-0.115348	0.0238509	1.65603e-06	11349	16	0.00368075	41.9198
order	order.Bacteroidales.id.913	13	70519253	rs73510178	G	A	0.0527	-0.114743	0.0238669	1.67004e-06	11349	16	0.00367829	41.8916
order	order.Bacteroidales.id.913	3	89315614	rs17026821	T	C	0.1829	-0.0611119	0.0132275	3.09133e-06	18334	24	0.00410655	75.5917
order	order.Bacteroidales.id.913	3	89292011	rs13060907	G	A	0.1849	-0.061103	0.0132766	3.17003e-06	18332	24	0.00409187	75.3122
order	order.Bacteroidales.id.913	1	176792690	rs7546249	A	T	0.2455	-0.0567113	0.0118386	1.54814e-06	18333	24	0.00458638	84.4603
order	order.Bacteroidales.id.913	13	70525139	rs61070599	C	T	0.0527	-0.114624	0.0238519	1.81589e-06	11349	16	0.00368059	41.918
order	order.Bacteroidales.id.913	3	89315046	rs6777119	T	C	0.1829	-0.0608305	0.0132278	3.35448e-06	18334	24	0.00410647	75.5901
order	order.Bacteroidales.id.913	3	89297466	rs6791217	G	T	0.1849	-0.0609063	0.0132875	3.43597e-06	18332	24	0.00408852	75.2502
order	order.Bacteroidales.id.913	13	70520090	rs60722059	A	G	0.0527	-0.114058	0.0238666	1.87504e-06	11349	16	0.00367834	41.8922
order	order.Bacteroidales.id.913	3	89286083	rs17026797	G	T	0.1839	-0.061205	0.0132452	3.06715e-06	18332	24	0.00410155	75.491
order	order.Bacteroidales.id.913	13	70525553	rs60869989	G	A	0.0527	-0.114238	0.0238522	1.94194e-06	11349	16	0.00368055	41.9175
order	order.Bacteroidales.id.913	13	70526850	rs73512626	C	A	0.0527	-0.11403	0.0238334	2.01772e-06	11349	16	0.00368343	41.9505
order	order.Bacteroidales.id.913	13	70520200	rs74090631	A	G	0.0527	-0.113645	0.0238667	2.10028e-06	11349	16	0.00367831	41.8919
order	order.Bacteroidales.id.913	13	70520305	rs73510184	C	T	0.0527	-0.113645	0.0238667	2.10028e-06	11349	16	0.00367831	41.8919
order	order.Bacteroidales.id.913	13	70524468	rs61289215	C	T	0.0527	-0.113879	0.0238523	2.19174e-06	11349	16	0.00368053	41.9173
order	order.Bacteroidales.id.913	3	89313541	rs13097740	G	A	0.1799	-0.0599764	0.0132487	4.04943e-06	18332	24	0.00410046	75.471
order	order.Bacteroidales.id.913	3	89290305	rs1996068	A	G	0.1889	-0.060492	0.0132286	3.94017e-06	18332	24	0.00410665	75.5853
order	order.Bacteroidales.id.913	3	89334824	rs35665203	T	C	0.17	-0.0607183	0.0133544	4.03821e-06	18334	24	0.00406768	74.8733
order	order.Bacteroidales.id.913	13	70518842	rs74090626	A	G	0.0537	-0.113222	0.0238651	2.30166e-06	11349	16	0.00367856	41.8948
order	order.Bacteroidales.id.913	13	70517877	rs60814075	C	T	0.0527	-0.113139	0.0238628	2.30976e-06	11349	16	0.00367893	41.8989
order	order.Bacteroidales.id.913	13	70521955	rs7337151	A	C	0.0527	-0.113189	0.0238671	2.34714e-06	11349	16	0.00367826	41.8914
order	order.Bacteroidales.id.913	13	70513262	rs1888900	T	C	0.0537	-0.114168	0.0236831	2.0349e-06	11349	16	0.00370674	42.2168
order	order.Bacteroidales.id.913	3	89305425	rs60475411	T	C	0.1849	-0.0600292	0.0131959	4.32371e-06	18323	24	0.00411881	75.7728
order	order.Bacteroidales.id.913	13	70530659	rs60954548	A	G	0.0527	-0.113388	0.0238335	2.37799e-06	11349	16	0.00368343	41.9504
order	order.Bacteroidales.id.913	13	70513774	rs7320487	T	C	0.0527	-0.112413	0.0238562	2.47915e-06	11349	16	0.00367993	41.9104
order	order.Bacteroidales.id.913	13	70513882	rs7319197	A	G	0.0527	-0.112395	0.0238506	2.47915e-06	11349	16	0.0036808	41.9203
order	order.Bacteroidales.id.913	3	89334362	rs34986288	G	A	0.167	-0.0606085	0.0135291	4.68937e-06	18329	24	0.00401647	73.9067
order	order.Bacteroidales.id.913	1	176802974	rs1014718	G	A	0.2326	-0.0562329	0.0119057	2.21169e-06	18334	24	0.00456038	83.9839
order	order.Bacteroidales.id.913	13	70521407	rs7491419	T	G	0.0527	-0.112923	0.0238676	2.52779e-06	11349	16	0.00367818	41.8904
order	order.Bacteroidales.id.913	1	176772360	rs1325597	G	T	0.2416	-0.055688	0.0118872	2.57376e-06	18334	24	0.00456747	84.1151
order	order.Bacteroidales.id.913	1	176772958	rs1555070	C	T	0.2425	-0.0557802	0.0118828	2.53468e-06	18329	24	0.0045704	84.1463
order	order.Bacteroidales.id.913	13	70530535	rs17085756	G	A	0.0527	-0.1128	0.023834	2.66433e-06	11349	16	0.00368335	41.9494
order	order.Bacteroidales.id.913	13	70530900	rs17085776	A	G	0.0527	-0.112917	0.0238315	2.64767e-06	11349	16	0.00368374	41.9539
order	order.Bacteroidales.id.913	3	89313904	rs71322865	C	T	0.1829	-0.0590834	0.0131758	4.8988e-06	18334	24	0.0041226	75.8884
order	order.Bacteroidales.id.913	13	70523892	rs74090642	A	G	0.0527	-0.112818	0.0238527	2.72262e-06	11349	16	0.00368047	41.9166
order	order.Bacteroidales.id.913	13	70519401	rs75808613	G	A	0.0527	-0.112297	0.0238657	2.81086e-06	11349	16	0.00367848	41.8938
order	order.Bacteroidales.id.913	13	70519308	rs78745799	G	T	0.0527	-0.112297	0.0238657	2.81086e-06	11349	16	0.00367848	41.8938
order	order.Bacteroidales.id.913	1	176788394	rs1022523	A	G	0.2416	-0.0559605	0.0118512	2.18939e-06	18333	24	0.00458153	84.3707
order	order.Bacteroidales.id.913	13	70530725	rs17085765	G	C	0.0527	-0.112634	0.0238342	2.81473e-06	11349	16	0.00368332	41.9492
order	order.Bacteroidales.id.913	13	70531223	rs17085785	C	T	0.0527	-0.112299	0.023832	2.90741e-06	11349	16	0.00368365	41.9529
order	order.Bacteroidales.id.913	16	74290641	rs929878	T	C	0.2445	-0.0548532	0.012153	4.73377e-06	18334	24	0.00446803	82.2755
order	order.Bacteroidales.id.913	13	70517106	rs2183908	T	C	0.0527	-0.111449	0.023864	3.02642e-06	11349	16	0.00367874	41.8968
order	order.Bacteroidales.id.913	13	70532016	rs17085809	A	G	0.0527	-0.11261	0.0238236	2.59701e-06	11349	16	0.00368495	41.9677
order	order.Bacteroidales.id.913	13	70531600	rs17085791	G	C	0.0527	-0.111465	0.0238241	3.28177e-06	11349	16	0.00368487	41.9669
order	order.Bacteroidales.id.913	13	70513244	rs2875575	G	C	0.0527	-0.11165	0.0237034	3.43699e-06	11349	16	0.00370357	42.1806
order	order.Bacteroidales.id.913	9	116888284	rs13291169	G	C	0.16	0.0689676	0.0148765	3.74579e-06	17513	23	0.00382362	67.2124
order	order.Bacteroidales.id.913	13	70532600	rs59082732	T	G	0.0527	-0.112444	0.0238286	3.13182e-06	11349	16	0.00368418	41.9589
order	order.Bacteroidales.id.913	13	70513238	rs1888899	C	T	0.0527	-0.112052	0.0236972	3.34778e-06	11349	16	0.00370453	42.1916
order	order.Bacteroidales.id.913	9	116888634	rs13291434	C	T	0.16	0.0694656	0.0149789	4.27892e-06	17400	22	0.00382214	66.7527
order	order.Bacteroidales.id.913	13	70520953	rs73510192	T	C	0.0527	-0.111216	0.0241845	4.18203e-06	10868	15	0.00379021	41.3412
order	order.Bacteroidales.id.913	13	70520688	rs73510188	G	A	0.0527	-0.110328	0.024185	4.75127e-06	10868	15	0.00379014	41.3403
order	order.Bacteroidales.id.913	13	70520722	rs73510190	G	C	0.0527	-0.110328	0.024185	4.75127e-06	10868	15	0.00379014	41.3403
order	order.Bacteroidales.id.913	14	59338832	rs7157380	G	C	0.0606	0.095928	0.0212848	4.63267e-06	17297	21	0.00270883	46.9764
order	order.Bifidobacteriales.id.432	2	136616754	rs182549	T	C	0.4911	0.11707	0.0126703	5.942e-20	14915	24	0.00526376	78.9139
order	order.Bifidobacteriales.id.432	2	136608646	rs4988235	A	G	0.492	0.116024	0.0126552	1.29976e-19	14915	24	0.00527002	79.0082
order	order.Bifidobacteriales.id.432	2	136707982	rs6754311	T	C	0.4891	0.113084	0.0126499	8.76929e-19	14914	24	0.00527259	79.0417
order	order.Bifidobacteriales.id.432	2	135837906	rs7570971	C	A	0.5099	0.112508	0.0125178	2.5317e-19	14795	23	0.00537054	79.8753
order	order.Bifidobacteriales.id.432	2	136407479	rs1446585	A	G	0.4612	0.111859	0.0127514	4.81899e-18	14795	23	0.00527268	78.4122
order	order.Bifidobacteriales.id.432	2	136413650	rs36084664	A	G	0.2097	-0.113352	0.0135059	1.44606e-18	13923	21	0.00528982	74.0312
order	order.Bifidobacteriales.id.432	2	136381348	rs12465802	G	A	0.507	0.109585	0.0125966	6.14798e-18	14915	24	0.00529443	79.3761
order	order.Bifidobacteriales.id.432	2	135954797	rs1375131	T	C	0.5109	0.109578	0.0125036	3.9401e-18	14914	24	0.00533394	79.9662
order	order.Bifidobacteriales.id.432	2	135907088	rs6730157	A	G	0.5099	0.109435	0.0125014	4.20389e-18	14915	24	0.00533451	79.9802
order	order.Bifidobacteriales.id.432	2	136740900	rs687670	T	C	0.4145	0.111069	0.0129109	2.49064e-17	14915	24	0.0051662	77.4436
order	order.Bifidobacteriales.id.432	2	136721995	rs13404551	T	C	0.4155	0.109896	0.0128982	7.02334e-17	14913	24	0.00517196	77.52
order	order.Bifidobacteriales.id.432	2	136685228	rs309160	C	T	0.4145	0.107558	0.0129098	3.13924e-16	14915	24	0.00516662	77.45
order	order.Bifidobacteriales.id.432	2	136043944	rs13023281	T	C	0.2078	-0.106109	0.0134154	1.11522e-16	13923	21	0.00532533	74.5308
order	order.Bifidobacteriales.id.432	2	136670298	rs309168	C	T	0.4145	0.106802	0.0129127	5.10473e-16	14915	24	0.00516549	77.433
order	order.Bifidobacteriales.id.432	2	136658345	rs218174	A	G	0.4145	0.106576	0.0129157	7.24535e-16	14914	24	0.00516464	77.4149
order	order.Bifidobacteriales.id.432	2	136614255	rs309180	A	G	0.4165	0.105398	0.0129254	1.36101e-15	14915	24	0.00516042	77.3565
order	order.Bifidobacteriales.id.432	2	136755684	rs309134	G	A	0.3837	0.106886	0.0130931	1.35404e-15	14915	24	0.00509466	76.3657
order	order.Bifidobacteriales.id.432	2	136638216	rs632632	T	C	0.4175	0.104541	0.0129145	2.42158e-15	14915	24	0.00516476	77.4219
order	order.Bifidobacteriales.id.432	2	136721603	rs12615624	A	G	0.3837	0.104913	0.0130945	4.7832e-15	14915	24	0.00509411	76.3575
order	order.Bifidobacteriales.id.432	2	136643555	rs309125	C	T	0.4155	0.102809	0.0129175	6.63722e-15	14915	24	0.00516355	77.4037
order	order.Bifidobacteriales.id.432	2	136322676	rs6759321	G	T	0.4692	0.101493	0.0126993	4.00302e-15	14795	23	0.00529418	78.7336
order	order.Bifidobacteriales.id.432	2	136691825	rs309164	T	C	0.3837	0.102653	0.0130967	1.74273e-14	14915	24	0.00509329	76.3452
order	order.Bifidobacteriales.id.432	2	136092061	rs1561277	C	A	0.4692	0.0995568	0.0126767	1.27844e-14	14795	23	0.00530357	78.874
order	order.Bifidobacteriales.id.432	2	136787402	rs6716536	C	T	0.4394	0.0977634	0.0127133	3.55809e-14	14795	23	0.0052884	78.6473
order	order.Bifidobacteriales.id.432	2	136622046	rs4988183	T	C	0.3807	0.10165	0.0131908	5.12388e-14	14915	24	0.00505713	75.8003
order	order.Bifidobacteriales.id.432	2	136698098	rs309149	C	T	0.3837	0.100981	0.0130968	4.39136e-14	14915	24	0.00509325	76.3445
order	order.Bifidobacteriales.id.432	2	136608231	rs4954490	A	G	0.4105	0.0999889	0.0130006	5.25042e-14	14911	24	0.0051321	76.9092
order	order.Bifidobacteriales.id.432	2	136765951	rs309137	T	C	0.4225	0.0987292	0.0128805	5.22354e-14	14915	24	0.00517831	77.6262
order	order.Bifidobacteriales.id.432	2	136594158	rs2236783	A	G	0.4036	0.0990142	0.0130235	1.15155e-13	14915	24	0.00512175	76.7739
order	order.Bifidobacteriales.id.432	2	136820076	rs11681248	T	C	0.495	0.0938825	0.0124223	9.61096e-14	14910	24	0.00537011	80.4898
order	order.Bifidobacteriales.id.432	2	136589612	rs12620033	G	C	0.4036	0.098281	0.0130205	1.68383e-13	14915	24	0.00512292	76.7915
order	order.Bifidobacteriales.id.432	2	136603276	rs3754686	C	T	0.4085	0.0969447	0.0129996	2.81821e-13	14915	24	0.00513114	76.9153
order	order.Bifidobacteriales.id.432	2	136603366	rs3769005	G	C	0.4085	0.0956695	0.0129991	5.29381e-13	14915	24	0.00513131	76.918
order	order.Bifidobacteriales.id.432	2	136786651	rs12475139	T	A	0.4195	0.0942377	0.0128596	5.50544e-13	14795	23	0.00522853	77.7522
order	order.Bifidobacteriales.id.432	2	136583192	rs745500	A	G	0.4046	0.0957105	0.0130067	6.2933e-13	14915	24	0.00512834	76.8731
order	order.Bifidobacteriales.id.432	2	136575199	rs6719488	T	G	0.4046	0.0955705	0.0130069	6.53092e-13	14915	24	0.00512827	76.8721
order	order.Bifidobacteriales.id.432	2	136576577	rs892715	C	T	0.4046	0.0952216	0.0130072	7.88581e-13	14915	24	0.00512815	76.8703
order	order.Bifidobacteriales.id.432	2	136569848	rs12988076	A	C	0.4046	0.0950707	0.0130076	8.80585e-13	14915	24	0.00512797	76.8677
order	order.Bifidobacteriales.id.432	2	136817088	rs749873	T	C	0.4722	0.0902402	0.0124351	8.78558e-13	14915	24	0.0053628	80.4067
order	order.Bifidobacteriales.id.432	2	136580287	rs2164210	C	T	0.4046	0.0944714	0.0130074	1.14361e-12	14915	24	0.00512806	76.869
order	order.Bifidobacteriales.id.432	2	136557319	rs2322660	T	C	0.4036	0.0947183	0.0130034	9.9749e-13	14915	24	0.00512965	76.8929
order	order.Bifidobacteriales.id.432	2	136596867	rs6742283	G	A	0.4036	0.0945947	0.013019	1.12778e-12	14913	24	0.00512419	76.8003
order	order.Bifidobacteriales.id.432	2	136558157	rs748841	T	C	0.4046	0.0943574	0.0130038	1.25692e-12	14915	24	0.00512948	76.8904
order	order.Bifidobacteriales.id.432	2	136817616	rs2011946	A	C	0.4473	0.0904794	0.0125214	1.20564e-12	14911	24	0.00532748	79.8528
order	order.Bifidobacteriales.id.432	2	136602491	rs3739020	T	G	0.3728	0.0946699	0.0132944	3.45996e-12	14912	24	0.00501892	75.2095
order	order.Bifidobacteriales.id.432	2	135911422	rs17261772	T	C	0.4145	0.0948513	0.0131013	1.54601e-12	14795	23	0.0051326	76.3183
order	order.Bifidobacteriales.id.432	2	136808949	rs11693502	T	C	0.4602	0.0877715	0.0125161	4.46914e-12	14914	24	0.00532864	79.8864
order	order.Bifidobacteriales.id.432	2	136550109	rs2082729	T	C	0.3867	0.093102	0.0132523	6.59098e-12	14915	24	0.00503378	75.4485
order	order.Bifidobacteriales.id.432	2	136554800	rs6430589	C	G	0.3857	0.0920706	0.0132547	9.08414e-12	14914	24	0.0050332	75.4348
order	order.Bifidobacteriales.id.432	2	136553639	rs1011361	A	G	0.3857	0.0924497	0.0132532	8.86036e-12	14915	24	0.00503344	75.4435
order	order.Bifidobacteriales.id.432	2	136535410	rs71348715	T	G	0.3867	0.0924882	0.013249	8.94288e-12	14915	24	0.00503502	75.4673
order	order.Bifidobacteriales.id.432	2	136439517	rs313519	A	C	0.3956	0.0918404	0.0131984	8.33091e-12	14915	24	0.00505424	75.7568
order	order.Bifidobacteriales.id.432	2	136502792	rs1438305	G	C	0.3867	0.0924311	0.0132488	9.19041e-12	14915	24	0.00503511	75.4686
order	order.Bifidobacteriales.id.432	2	136539122	rs11684545	T	G	0.3877	0.0921543	0.0132481	1.02114e-11	14915	24	0.00503535	75.4721
order	order.Bifidobacteriales.id.432	2	136494186	rs10202489	A	G	0.3857	0.0921459	0.0132253	9.56485e-12	14915	24	0.005044	75.6025
order	order.Bifidobacteriales.id.432	2	136455600	rs71348714	A	G	0.3946	0.0916988	0.0131961	9.52527e-12	14915	24	0.00505511	75.7698
order	order.Bifidobacteriales.id.432	2	136551694	rs12998016	T	C	0.3857	0.0920999	0.0132552	1.04743e-11	14915	24	0.00503268	75.4319
order	order.Bifidobacteriales.id.432	2	136439090	rs313518	C	T	0.3956	0.0915957	0.0131978	1.02835e-11	14915	24	0.00505445	75.76
order	order.Bifidobacteriales.id.432	2	136445869	rs313528	G	A	0.3946	0.0914668	0.0131948	1.04326e-11	14915	24	0.0050556	75.7772
order	order.Bifidobacteriales.id.432	2	136499166	rs1438307	T	G	0.3877	0.0918861	0.0132437	1.15674e-11	14915	24	0.00503704	75.4976
order	order.Bifidobacteriales.id.432	2	136544197	rs10928546	T	C	0.3867	0.0919183	0.0132458	1.17642e-11	14915	24	0.00503624	75.4856
order	order.Bifidobacteriales.id.432	2	136445526	rs313526	C	T	0.3946	0.0914028	0.0131952	1.08603e-11	14915	24	0.00505547	75.7753
order	order.Bifidobacteriales.id.432	2	136503157	rs1438304	G	A	0.3867	0.0919507	0.0132483	1.18179e-11	14915	24	0.00503527	75.471
order	order.Bifidobacteriales.id.432	2	136522941	rs28453840	A	G	0.3867	0.0917865	0.013238	1.24158e-11	14915	24	0.00503919	75.5301
order	order.Bifidobacteriales.id.432	2	136581848	rs1470457	A	G	0.3728	0.0915221	0.0132929	1.74081e-11	14915	24	0.00501848	75.2181
order	order.Bifidobacteriales.id.432	2	136495619	rs10195620	T	A	0.3867	0.0918467	0.0132538	1.21058e-11	14915	24	0.00503321	75.44
order	order.Bifidobacteriales.id.432	2	136812931	rs11679933	T	G	0.4493	0.0866607	0.0125249	1.00174e-11	14911	24	0.00532597	79.8301
order	order.Bifidobacteriales.id.432	2	136470714	rs13412397	A	G	0.3936	0.0914013	0.0132124	1.32874e-11	14915	24	0.00504891	75.6765
order	order.Bifidobacteriales.id.432	2	136444123	rs313524	C	T	0.3946	0.0909614	0.0131952	1.3338e-11	14915	24	0.00505544	75.7748
order	order.Bifidobacteriales.id.432	2	136437507	rs313517	A	G	0.3956	0.0909487	0.0131972	1.3774e-11	14915	24	0.00505467	75.7632
order	order.Bifidobacteriales.id.432	2	136507039	rs12998387	G	A	0.3877	0.0914307	0.0132373	1.49952e-11	14915	24	0.00503947	75.5342
order	order.Bifidobacteriales.id.432	2	136462441	rs7355359	T	C	0.3936	0.090833	0.0131957	1.50044e-11	14915	24	0.00505527	75.7723
order	order.Bifidobacteriales.id.432	2	136511575	rs3213889	G	A	0.3867	0.0913277	0.0132497	1.68212e-11	14915	24	0.00503477	75.4635
order	order.Bifidobacteriales.id.432	2	136420690	rs4954280	A	G	0.3956	0.0905248	0.0131927	1.70194e-11	14915	24	0.00505639	75.7892
order	order.Bifidobacteriales.id.432	2	136419961	rs1446584	A	G	0.3956	0.0904441	0.0131923	1.75104e-11	14915	24	0.00505656	75.7917
order	order.Bifidobacteriales.id.432	2	136422171	rs2034276	A	T	0.3956	0.0904335	0.0131955	1.77476e-11	14915	24	0.00505532	75.773
order	order.Bifidobacteriales.id.432	2	136418348	rs6720287	A	G	0.3956	0.0902882	0.0131925	1.87885e-11	14915	24	0.00505649	75.7906
order	order.Bifidobacteriales.id.432	2	136518103	rs12994270	A	T	0.3877	0.0908711	0.0132394	2.13003e-11	14915	24	0.00503865	75.5219
order	order.Bifidobacteriales.id.432	2	136522675	rs10173394	T	C	0.3867	0.0907583	0.0132391	2.20623e-11	14915	24	0.00503878	75.5238
order	order.Bifidobacteriales.id.432	2	136432103	rs313523	G	A	0.3956	0.0900979	0.0131997	2.08164e-11	14915	24	0.00505373	75.7492
order	order.Bifidobacteriales.id.432	2	136825272	rs932206	T	C	0.5616	0.0817008	0.0120673	1.8797e-11	14795	23	0.0055699	82.857
order	order.Bifidobacteriales.id.432	2	136430866	rs313522	T	A	0.3956	0.0901049	0.0131999	2.09331e-11	14915	24	0.00505366	75.748
order	order.Bifidobacteriales.id.432	2	136474098	rs11679508	T	A	0.3936	0.0904348	0.0132134	2.20912e-11	14915	24	0.00504851	75.6705
order	order.Bifidobacteriales.id.432	2	136416941	rs6755383	C	T	0.3956	0.0899203	0.0131942	2.25261e-11	14915	24	0.00505582	75.7806
order	order.Bifidobacteriales.id.432	2	136416855	rs6715856	T	C	0.3956	0.0899366	0.013193	2.2553e-11	14915	24	0.00505628	75.7875
order	order.Bifidobacteriales.id.432	2	136428460	rs656326	A	C	0.3966	0.0898718	0.013197	2.33553e-11	14915	24	0.00505476	75.7646
[truncated: 6,220 more rows]

## Sheet: Table S2
Summary information of serum mineral nutrients for SNPs (p <5.0×10-8) (Taxa: The mineral nutrients taxonomy, SNP: rs ID, EAF: The effect allele frequency, Beta : Estimate coefficient , SE: Standard error of coefficient estimate, P-value: The P-value for the SNP’s association with the exposure data, N: Sample size, R²: the proportion of exposure variance explained by genetic variation)
Taxa	SNP	effect_allele	other_allele	EAF	Beta	SE	P-value	N	R²	F statistic
calcium	rs1801725	T	G	0.15	0.071	0.004	8.9e-86	61054	0.00407804	249.992
calcium	rs1570669	G	A	0.34	-0.018	0.003	9.1e-12	60966	0.0054378	333.322
calcium	rs1550532	C	G	0.31	0.018	0.003	8.2e-11	60998	0.00543496	333.322
calcium	rs7481584	G	A	0.7	-0.018	0.003	1.2e-10	61011	0.00543381	333.322
calcium	rs780094	T	C	0.42	0.017	0.003	1.3e-10	60958	0.00543851	333.322
calcium	rs7336933	G	A	0.85	-0.022	0.004	9.1e-10	60928	0.00408644	249.992
calcium	rs10491003	T	C	0.09	0.027	0.005	4.8e-09	60040	0.00332005	199.993
copper	rs1175550	A	G	0.22	-0.198	0.032	5.03e-10	2603	0.011863	31.226
copper	rs2769264	G	T	0.16	0.313	0.034	2.63e-20	2603	0.0111729	29.3892
iron	rs35945185	G	A	0.3618	0.0308	0.00417137	1.54e-13	163511	0.00146399	239.726
iron	rs12730935	G	A	0.4149	0.0264	0.00406222	8.09e-11	163511	0.00150327	246.168
iron	rs13007705	C	T	0.3745	0.0289	0.00410874	2.01e-12	163511	0.00148627	243.381
iron	rs12633819	A	G	0.3879	0.0258	0.00415541	5.34e-10	163511	0.0014696	240.647
iron	rs4854760	A	G	0.2639	0.053	0.00443097	5.67e-33	163511	0.00137834	225.681
iron	rs116009877	G	A	0.0647	0.2599	0.00859784	1e-200	163511	0.000710812	116.307
iron	rs140393761	A	G	0.0199	0.1057	0.0145194	3.34e-13	163511	0.000421039	68.8726
iron	rs145496147	C	T	0.0081	0.1634	0.0206138	2.25e-15	163511	0.000296596	48.5106
iron	rs116169498	C	G	0.0144	0.1592	0.0169617	6.24e-21	163511	0.000360436	58.9557
iron	rs12206204	C	T	0.0107	0.1732	0.0178509	2.94e-22	163511	0.000342486	56.0188
iron	rs9295767	G	A	0.0531	-0.0649	0.0093943	4.9e-12	163511	0.000650588	106.446
iron	rs114708114	C	T	0.0282	0.1412	0.0120225	7.52e-32	163511	0.000508439	83.1767
iron	rs9265878	G	A	0.2404	-0.0265	0.00461473	9.33e-09	163511	0.00132352	216.695
iron	rs9399136	T	C	0.2695	0.0574	0.00453656	1.08e-36	163511	0.0013463	220.429
iron	rs12718598	T	C	0.4286	0.0266	0.00402054	3.69e-11	163511	0.00151883	248.72
iron	rs7385804	A	C	0.3516	-0.0572	0.00417353	9.42e-43	163511	0.00146323	239.603
iron	rs7837764	G	C	0.4021	0.0223	0.00409023	4.98e-08	163511	0.00149299	244.482
iron	rs10822143	T	C	0.4548	-0.0235	0.00401003	4.62e-09	163511	0.0015228	249.372
iron	rs1958078	C	A	0.133	-0.0321	0.00575819	2.48e-08	163511	0.00106098	173.664
iron	rs4774514	C	T	0.0665	-0.0491	0.00826757	2.87e-09	163511	0.000739186	120.953
iron	rs117753190	C	G	0.0283	0.0727	0.0115751	3.37e-10	163511	0.000528079	86.3913
iron	rs10421599	G	A	0.2051	-0.0295	0.00487706	1.46e-09	163511	0.00125242	205.039
iron	rs12975762	A	G	0.328	-0.0289	0.00429439	1.7e-11	163511	0.00142211	232.859
iron	rs117718169	C	T	0.0326	-0.0718	0.010824	3.28e-11	163511	0.000564704	92.3863
iron	rs9610638	C	T	0.3972	-0.1562	0.00516731	1e-200	163511	0.00118216	193.522
iron	rs56912861	G	A	0.3658	-0.0337	0.00419968	1.02e-15	163511	0.00145414	238.111
iron	rs563027675	C	G	0.0257	-0.0718	0.0129743	3.13e-08	163511	0.000471155	77.0743
magnesium	rs4072037	C	T	0.46	-0.01	0.001	2.01e-36	23829	0.0402755	999.916
magnesium	rs13146355	G	A	0.56	-0.005	0.001	6.27e-13	23829	0.0402755	999.916
magnesium	rs11144134	T	C	0.92	-0.011	0.001	8.21e-15	23829	0.0402755	999.916
magnesium	rs3925584	C	T	0.45	-0.006	0.001	5.2e-16	23829	0.0402755	999.916
magnesium	rs7965584	G	A	0.29	-0.007	0.001	1.05e-16	23829	0.0402755	999.916
magnesium	rs448378	G	A	0.47	-0.004	0.001	1.25e-08	23829	0.0402755	999.916
zinc	rs2120019	C	T	0.79	-0.287	0.033	1.55e-18	2603	0.0115076	30.2797
zinc	rs4826508	T	C	0.27	0.21	0.03	1.4e-12	2603	0.0126438	33.3077
zinc	rs1532423	A	G	0.37	0.178	0.026	6.4e-12	2603	0.0145607	38.432

## Sheet: Table S3
Instrumental variables used in MR analysis of the association between Mineral nutrients and Diseases (MR PIVW < 0.05)
Exposure	Outcome	SNP	Effect allele	Other allele	EAF	Exposure			Outcome			N	R²	F
						Beta	SE	P-value	Beta	SE	P-value
calcium	ASD	rs10491003	T	C	0.09	0.027	0.005	4.8e-09	-0.0320993	0.025	0.1984	60040	0.00332005	199.993
calcium	ASD	rs1570669	G	A	0.34	0.018	0.003	9.1e-12	0.00249688	0.0146	0.866	60966	0.0054378	333.322
calcium	ASD	rs1801725	T	G	0.15	0.071	0.004	8.9e-86	-0.026603	0.0208	0.1996	61054	0.00407804	249.992
calcium	ASD	rs7336933	G	A	0.85	0.022	0.004	9.1e-10	0.0188021	0.0192	0.3285	60928	0.00408644	249.992
calcium	ASD	rs7481584	G	A	0.7	0.018	0.003	1.2e-10	0.0110982	0.0154	0.4704	61011	0.00543381	333.322
calcium	ASD	rs780094	T	C	0.42	0.017	0.003	1.3e-10	-0.0082955	0.0143	0.5629	60958	0.00543851	333.322
iron	AS	rs10421599	A	G	0.2051	-0.0295	0.00487706	1.46e-09	-0.0118	0.0109	0.279	163511	0.00125242	205.039
iron	AS	rs10822143	C	T	0.4548	-0.0235	0.00401003	4.62e-09	0.008	0.0092	0.3829	163511	0.0015228	249.372
iron	AS	rs114708114	T	C	0.0282	0.1412	0.0120225	7.52e-32	0.0325	0.0408	0.4257	163511	0.000508439	83.1767
iron	AS	rs116009877	A	G	0.0647	0.2599	0.00859784	1e-200	0.0283	0.0196	0.1498	163511	0.000710812	116.307
iron	AS	rs116169498	G	C	0.0144	0.1592	0.0169617	6.24e-21	0.0755	0.0431	0.07952	163511	0.000360436	58.9557
iron	AS	rs117718169	T	C	0.0326	-0.0718	0.010824	3.28e-11	-0.0173	0.0343	0.6144	163511	0.000564704	92.3863
iron	AS	rs117753190	G	C	0.0283	0.0727	0.0115751	3.37e-10	0.0232	0.0304	0.4454	163511	0.000528079	86.3913
iron	AS	rs12206204	T	C	0.0107	0.1732	0.0178509	2.94e-22	0.0518	0.0546	0.3427	163511	0.000342486	56.0188
iron	AS	rs12633819	G	A	0.3879	0.0258	0.00415541	5.34e-10	0.0005	0.0096	0.9624	163511	0.0014696	240.647
iron	AS	rs12718598	C	T	0.4286	0.0266	0.00402054	3.69e-11	0.0097	0.0092	0.2931	163511	0.00151883	248.72
iron	AS	rs12730935	A	G	0.4149	0.0264	0.00406222	8.09e-11	-0.0252	0.01	0.01164	163511	0.00150327	246.168
iron	AS	rs12975762	G	A	0.328	-0.0289	0.00429439	1.7e-11	-0.0113	0.0102	0.2692	163511	0.00142211	232.859
iron	AS	rs13007705	T	C	0.3745	0.0289	0.00410874	2.01e-12	-0.003	0.0094	0.7507	163511	0.00148627	243.381
iron	AS	rs140393761	G	A	0.0199	0.1057	0.0145194	3.34e-13	0.0836	0.0411	0.04168	163511	0.000421039	68.8726
iron	AS	rs145496147	T	C	0.0081	0.1634	0.0206138	2.25e-15	0.059	0.047	0.2094	163511	0.000296596	48.5106
iron	AS	rs1958078	A	C	0.133	-0.0321	0.00575819	2.48e-08	0.0271	0.013	0.03629	163511	0.00106098	173.664
iron	AS	rs4774514	T	C	0.0665	-0.0491	0.00826757	2.87e-09	0.026	0.022	0.2388	163511	0.000739186	120.953
iron	AS	rs4854760	G	A	0.2639	0.053	0.00443097	5.67e-33	0.0037	0.0097	0.7025	163511	0.00137834	225.681
iron	AS	rs56912861	A	G	0.3658	-0.0337	0.00419968	1.02e-15	0.002	0.0099	0.8405	163511	0.00145414	238.111
iron	AS	rs7385804	C	A	0.3516	-0.0572	0.00417353	9.42e-43	-0.0129	0.0096	0.1797	163511	0.00146323	239.603
iron	AS	rs7837764	C	G	0.4021	0.0223	0.00409023	4.98e-08	-0.01	0.0094	0.2895	163511	0.00149299	244.482
iron	AS	rs9295767	A	G	0.0531	-0.0649	0.0093943	4.9e-12	0.0234	0.023	0.3069	163511	0.000650588	106.446
iron	AS	rs9399136	C	T	0.2695	0.0574	0.00453656	1.08e-36	0.0066	0.0105	0.5316	163511	0.0013463	220.429
iron	AS	rs9610638	T	C	0.3972	-0.1562	0.00516731	1e-200	-0.0055	0.0094	0.5576	163511	0.00118216	193.522
iron	CES	rs10421599	A	G	0.2051	-0.0295	0.00487706	1.46e-09	0.0068	0.0228	0.7653	163511	0.00125242	205.039
iron	CES	rs10822143	C	T	0.4548	-0.0235	0.00401003	4.62e-09	-0.0278	0.0191	0.1449	163511	0.0015228	249.372
iron	CES	rs114708114	T	C	0.0282	0.1412	0.0120225	7.52e-32	0.1227	0.0819	0.1342	163511	0.000508439	83.1767
iron	CES	rs116009877	A	G	0.0647	0.2599	0.00859784	1e-200	0.087	0.0423	0.03962	163511	0.000710812	116.307
iron	CES	rs116169498	G	C	0.0144	0.1592	0.0169617	6.24e-21	0.1228	0.0969	0.2048	163511	0.000360436	58.9557
iron	CES	rs117718169	T	C	0.0326	-0.0718	0.010824	3.28e-11	-0.0169	0.0699	0.8087	163511	0.000564704	92.3863
iron	CES	rs117753190	G	C	0.0283	0.0727	0.0115751	3.37e-10	0.117	0.0673	0.0819	163511	0.000528079	86.3913
iron	CES	rs12206204	T	C	0.0107	0.1732	0.0178509	2.94e-22	0.1089	0.1171	0.3522	163511	0.000342486	56.0188
iron	CES	rs12633819	G	A	0.3879	0.0258	0.00415541	5.34e-10	0.0408	0.0195	0.03671	163511	0.0014696	240.647
iron	CES	rs12718598	C	T	0.4286	0.0266	0.00402054	3.69e-11	-0.0228	0.0216	0.2917	163511	0.00151883	248.72
iron	CES	rs12730935	A	G	0.4149	0.0264	0.00406222	8.09e-11	-0.0505	0.0195	0.00945	163511	0.00150327	246.168
iron	CES	rs12975762	G	A	0.328	-0.0289	0.00429439	1.7e-11	0.018	0.0212	0.397	163511	0.00142211	232.859
iron	CES	rs13007705	T	C	0.3745	0.0289	0.00410874	2.01e-12	0.0114	0.0195	0.5592	163511	0.00148627	243.381
iron	CES	rs140393761	G	A	0.0199	0.1057	0.0145194	3.34e-13	0.0616	0.0933	0.5091	163511	0.000421039	68.8726
iron	CES	rs145496147	T	C	0.0081	0.1634	0.0206138	2.25e-15	-0.062	0.1216	0.61	163511	0.000296596	48.5106
iron	CES	rs1958078	A	C	0.133	-0.0321	0.00575819	2.48e-08	-0.0243	0.0272	0.371	163511	0.00106098	173.664
iron	CES	rs4774514	T	C	0.0665	-0.0491	0.00826757	2.87e-09	-0.015	0.0483	0.757	163511	0.000739186	120.953
iron	CES	rs4854760	G	A	0.2639	0.053	0.00443097	5.67e-33	0.0044	0.0203	0.829	163511	0.00137834	225.681
iron	CES	rs56912861	A	G	0.3658	-0.0337	0.00419968	1.02e-15	0.0425	0.0209	0.04161	163511	0.00145414	238.111
iron	CES	rs7385804	C	A	0.3516	-0.0572	0.00417353	9.42e-43	0.0081	0.0203	0.6895	163511	0.00146323	239.603
iron	CES	rs7837764	C	G	0.4021	0.0223	0.00409023	4.98e-08	-0.0017	0.0196	0.9312	163511	0.00149299	244.482
iron	CES	rs9295767	A	G	0.0531	-0.0649	0.0093943	4.9e-12	-0.0377	0.0505	0.4554	163511	0.000650588	106.446
iron	CES	rs9399136	C	T	0.2695	0.0574	0.00453656	1.08e-36	0.0435	0.0219	0.04715	163511	0.0013463	220.429
iron	CES	rs9610638	T	C	0.3972	-0.1562	0.00516731	1e-200	-0.0167	0.0195	0.3904	163511	0.00118216	193.522
magnesium	CES	rs11144134	T	C	0.92	-0.011	0.001	8.21e-15	-0.0354	0.0375	0.3442	23829	0.0402755	999.916
magnesium	CES	rs13146355	G	A	0.56	-0.005	0.001	6.27e-13	0.0093	0.0193	0.632	23829	0.0402755	999.916
magnesium	CES	rs3925584	C	T	0.45	-0.006	0.001	5.2e-16	0.0157	0.02	0.4327	23829	0.0402755	999.916
magnesium	CES	rs4072037	C	T	0.46	-0.01	0.001	2.01e-36	0.0712	0.0192	0.0002041	23829	0.0402755	999.916
magnesium	CES	rs448378	G	A	0.47	-0.004	0.001	1.25e-08	0.0338	0.0193	0.07999	23829	0.0402755	999.916
ZN	BMI	rs1532423	A	G	0.37	0.178	0.026	6.4e-12	0.005	0.0017	0.004	2603	0.0145607	38.432
ZN	BMI	rs2120019	C	T	0.79	-0.287	0.033	1.55e-18	-0.0041	0.0021	0.052	2603	0.0115076	30.2797
iron	T2D	rs10421599	A	G	0.2051	-0.0295	0.00487706	1.46e-09	0.0005	0.0077	0.9485	163511	0.00125242	205.039
iron	T2D	rs10822143	C	T	0.4548	-0.0235	0.00401003	4.62e-09	0.0139	0.0068	0.04111	163511	0.0015228	249.372
iron	T2D	rs114708114	T	C	0.0282	0.1412	0.0120225	7.52e-32	0.0254	0.0244	0.2978	163511	0.000508439	83.1767
iron	T2D	rs116009877	A	G	0.0647	0.2599	0.00859784	1e-200	0.047	0.0138	0.0006722	163511	0.000710812	116.307
iron	T2D	rs117718169	T	C	0.0326	-0.0718	0.010824	3.28e-11	0.0108	0.0177	0.5416	163511	0.000564704	92.3863
iron	T2D	rs117753190	G	C	0.0283	0.0727	0.0115751	3.37e-10	-0.024	0.0192	0.2104	163511	0.000528079	86.3913
iron	T2D	rs12206204	T	C	0.0107	0.1732	0.0178509	2.94e-22	0.0221	0.0255	0.387	163511	0.000342486	56.0188
iron	T2D	rs12718598	C	T	0.4286	0.0266	0.00402054	3.69e-11	-0.0114	0.0063	0.06958	163511	0.00151883	248.72
iron	T2D	rs12975762	G	A	0.328	-0.0289	0.00429439	1.7e-11	-0.0056	0.007	0.4247	163511	0.00142211	232.859
iron	T2D	rs13007705	T	C	0.3745	0.0289	0.00410874	2.01e-12	-0.0012	0.0065	0.8533	163511	0.00148627	243.381
iron	T2D	rs140393761	G	A	0.0199	0.1057	0.0145194	3.34e-13	0.0038	0.026	0.8836	163511	0.000421039	68.8726
iron	T2D	rs145496147	T	C	0.0081	0.1634	0.0206138	2.25e-15	0.0497	0.0283	0.07874	163511	0.000296596	48.5106
iron	T2D	rs1958078	A	C	0.133	-0.0321	0.00575819	2.48e-08	-0.0087	0.0091	0.3395	163511	0.00106098	173.664
iron	T2D	rs4774514	T	C	0.0665	-0.0491	0.00826757	2.87e-09	-0.0288	0.0142	0.04312	163511	0.000739186	120.953
iron	T2D	rs4854760	G	A	0.2639	0.053	0.00443097	5.67e-33	-0.0044	0.0068	0.5179	163511	0.00137834	225.681
iron	T2D	rs56912861	A	G	0.3658	-0.0337	0.00419968	1.02e-15	0.004	0.0068	0.5567	163511	0.00145414	238.111
iron	T2D	rs7385804	C	A	0.3516	-0.0572	0.00417353	9.42e-43	-0.0048	0.0066	0.4668	163511	0.00146323	239.603
iron	T2D	rs7837764	C	G	0.4021	0.0223	0.00409023	4.98e-08	-0.0115	0.0066	0.08126	163511	0.00149299	244.482
iron	T2D	rs9295767	A	G	0.0531	-0.0649	0.0093943	4.9e-12	0.0123	0.0165	0.4572	163511	0.000650588	106.446
iron	T2D	rs9399136	C	T	0.2695	0.0574	0.00453656	1.08e-36	0.0032	0.0075	0.6712	163511	0.0013463	220.429
iron	T2D	rs9610638	T	C	0.3972	-0.1562	0.00516731	1e-200	-0.0095	0.0068	0.1627	163511	0.00118216	193.522

## Sheet: Table S4
Instrumental variables used in MR analysis of the association between Gut microbiota and Diseases (MR PIVW < 0.05)
Exposure	Outcome	SNP	Effect allele	Other allele	EAF	Exposure			Outcome			N	R²	F
						Beta	SE	P-value	Beta	SE	P-value
class.Actinobacteria.id.419	AD	rs11745923	G	T	0.3966	0.0563759	0.0115529	1.58e-06	0.000572007	0.00225992	0.800184	16312	0.00527841	86.5477
class.Actinobacteria.id.419	AD	rs134366	G	A	0.0596	0.111877	0.023501	1.5e-06	0.0011805	0.00415882	0.776523	14302	0.00296638	42.5455
class.Actinobacteria.id.419	AD	rs1515761	T	C	0.1332	0.0762317	0.0169884	4.96e-06	0.00261094	0.00321205	0.4163	15525	0.00377722	58.8561
class.Actinobacteria.id.419	AD	rs182549	C	T	0.4911	0.111489	0.012066	3.79e-20	0.00655472	0.00219476	0.00282157	17990	0.00458574	82.8684
class.Actinobacteria.id.419	AD	rs6660520	A	G	0.2147	0.0711483	0.0134495	1.11e-07	0.000649683	0.0026133	0.803665	16308	0.00453854	74.3429
class.Actinobacteria.id.419	AD	rs72767435	T	C	0.0676	-0.126352	0.0273626	2.57e-06	-0.0048166	0.00509707	0.344672	12898	0.00282548	36.5406
class.Actinobacteria.id.419	AD	rs7322849	T	C	0.0964	0.0944467	0.0192976	6.21e-07	0.00056878	0.00902132	0.949728	16313	0.00316654	51.8136
class.Actinobacteria.id.419	AD	rs8047955	A	G	0.3519	0.0575816	0.0116762	8.34e-07	0.00290553	0.00229184	0.20488	17980	0.00474072	85.6347
genus.Ruminococcusgauvreauiigroup.id.11342	AD	rs10931481	G	A	0.3111	0.0610096	0.0130484	3.38e-06	-0.00180883	0.00232593	0.436758	13382	0.0056943	76.626
genus.Ruminococcusgauvreauiigroup.id.11342	AD	rs12539819	C	T	0.0954	0.110654	0.0240684	4.49e-06	-0.0128531	0.0184871	0.4869	11860	0.003491	41.5413
genus.Ruminococcusgauvreauiigroup.id.11342	AD	rs1391597	C	T	0.3807	0.0590284	0.0124874	1.86e-06	-0.00168626	0.00224556	0.452695	13382	0.00594864	80.0691
genus.Ruminococcusgauvreauiigroup.id.11342	AD	rs2047242	A	G	0.2972	-0.067603	0.0133738	2.46e-07	0.00132662	0.00238785	0.578503	13369	0.00556192	74.762
genus.Ruminococcusgauvreauiigroup.id.11342	AD	rs289410	G	A	0.2684	-0.0654926	0.0139101	2.27e-06	-0.000330681	0.00241711	0.891182	13380	0.00534424	71.8794
genus.Ruminococcusgauvreauiigroup.id.11342	AD	rs71386687	T	G	0.0596	0.121037	0.02386	2.91e-07	-0.0111464	0.0105473	0.290603	11340	0.00368227	41.9038
genus.Ruminococcusgauvreauiigroup.id.11342	AD	rs9870933	A	G	0.4085	0.0621643	0.0126072	8.49e-07	-0.00441534	0.00222674	0.0473816	13382	0.00589244	79.3081
genus.Bifidobacterium.id.436	AD	rs182549	C	T	0.4911	0.119703	0.0127294	1.28e-20	0.00655472	0.00219476	0.00282157	14778	0.0052878	78.5478
genus.Bifidobacterium.id.436	AD	rs56108664	T	C	0.1849	0.0729971	0.0157926	2.44e-06	0.00143457	0.00313576	0.64732	14041	0.00448946	63.3118
genus.Bifidobacterium.id.436	AD	rs62181700	G	A	0.2813	-0.0624643	0.0131205	2.17e-06	-0.00126424	0.00244222	0.604694	14911	0.00508543	76.2062
genus.Bifidobacterium.id.436	AD	rs7322849	T	C	0.0964	0.112428	0.0201813	1.08e-08	0.00056878	0.00902132	0.949728	14778	0.00334181	49.5442
genus.Bifidobacterium.id.436	AD	rs73797465	T	G	0.0865	-0.0953566	0.0209236	4.38e-06	-0.00142486	0.00407191	0.726396	14795	0.00321993	47.7863
genus.Bifidobacterium.id.436	AD	rs75344046	C	T	0.0497	0.232354	0.0505979	4.86e-06	-0.00277492	0.00589811	0.638015	3856	0.0050993	19.7534
genus.Bifidobacterium.id.436	AD	rs857444	C	T	0.3608	0.0558234	0.0121219	3.57e-06	-0.000818795	0.00224834	0.715725	17988	0.00456519	82.486
genus.Lactobacillus.id.1837	AD	rs11674854	C	T	0.4274	-0.0852686	0.0176504	1.59e-06	-0.000365373	0.00536809	0.945735	6750	0.00832363	56.6393
genus.Lactobacillus.id.1837	AD	rs1530559	G	A	0.5676	0.0804001	0.0178207	4.93e-06	0.00774653	0.00216337	0.000342572	17782	0.00314576	56.1081
genus.Lactobacillus.id.1837	AD	rs16861661	G	A	0.0497	-0.183147	0.038148	1.28e-06	-0.00412601	0.00431265	0.338708	5385	0.00484433	26.2039
genus.Lactobacillus.id.1837	AD	rs62314653	C	A	0.0626	0.187692	0.0394585	2.24e-06	0.00978402	0.00463746	0.034877	5944	0.00424554	25.3346
genus.Lactobacillus.id.1837	AD	rs7399658	G	A	0.2157	-0.107134	0.0221883	3.12e-06	0.00442295	0.00641851	0.490765	6707	0.00667482	45.0554
genus.Lactobacillus.id.1837	AD	rs768253	T	G	0.3907	-0.079195	0.0171791	4.25e-06	-0.00228041	0.00220131	0.300235	7059	0.0081788	58.1938
genus.Lactobacillus.id.1837	AD	rs921925	A	C	0.2624	0.0985077	0.0203229	9.72e-07	0.00275436	0.00254042	0.278271	7053	0.00692821	49.1916
genus.Prevotella7.id.11182	AD	rs2240542	C	T	0.2575	0.12085	0.0261776	4.84e-06	0.0028026	0.00234545	0.232122	3489	0.0108303	38.1787
genus.Prevotella7.id.11182	AD	rs430270	A	C	0.2008	0.139155	0.0297055	2.87e-06	0.00720183	0.00624742	0.249006	3318	0.0100439	33.6435
genus.Prevotella7.id.11182	AD	rs57404562	C	A	0.1799	0.155486	0.0316057	6.22e-07	0.00450619	0.0028066	0.108368	3487	0.00899207	31.6217
genus.Prevotella7.id.11182	AD	rs9608249	A	G	0.171	-0.158213	0.0336317	2.07e-06	-0.00245036	0.00299133	0.4127	3482	0.008467	29.7168
genus.Prevotella7.id.11182	AD	rs9959718	G	A	0.2495	0.133012	0.0275361	1.9e-06	0.00136985	0.00251463	0.585925	3489	0.0103015	36.2951
genus.Sutterella.id.2896	AD	rs13173038	A	G	0.2207	-0.0718076	0.0151627	2.73e-06	-0.00210574	0.00265613	0.427902	13245	0.00495467	65.9414
genus.Sutterella.id.2896	AD	rs143438747	T	C	0.0547	-0.145793	0.0306867	3.28e-06	-0.00649542	0.00507964	0.200996	9368	0.00346653	32.5804
genus.Sutterella.id.2896	AD	rs2321387	G	A	0.5298	-0.0592876	0.0124509	1.87e-06	-0.00337168	0.00219032	0.123717	17095	0.00467621	80.3059
genus.Sutterella.id.2896	AD	rs7499539	A	G	0.3231	0.0617478	0.0130998	2.36e-06	0.00123999	0.00232038	0.593072	13254	0.00572655	76.3253
order.MollicutesRF9.id.11579	ASD	rs17235252	T	C	0.0944	-0.122002	0.0255463	2.15879e-06	-0.0170046	0.0255	0.5053	9531	0.00409029	39.1364
order.MollicutesRF9.id.11579	ASD	rs74603314	T	C	0.0457	0.230767	0.0489701	2.27641e-06	0.074799	0.033	0.02352	4033	0.00503787	20.4105
order.MollicutesRF9.id.11579	ASD	rs7706512	G	A	0.504	0.0657351	0.0138979	2.27207e-06	0.00469894	0.0141	0.7394	10359	0.00689804	71.9393
order.MollicutesRF9.id.11579	ASD	rs12341505	G	A	0.1113	0.0814503	0.0179338	4.54486e-06	0.0389034	0.021	0.06334	14250	0.00389777	55.7527
order.MollicutesRF9.id.11579	ASD	rs2795528	G	A	0.0487	-0.180969	0.0390911	3.80626e-06	-0.0480984	0.0315	0.1268	6411	0.00397436	25.5733
family.ClostridialesvadinBB60group.id.11286	ASD	rs118104867	C	T	0.0487	0.214464	0.0455098	3.44e-06	-0.00609856	0.0367	0.8684	4095	0.00533725	21.9626
family.ClostridialesvadinBB60group.id.11286	ASD	rs13409132	A	G	0.0447	-0.165419	0.0352154	4.37e-06	-0.0698991	0.0309	0.02391	5913	0.00477945	28.387
family.ClostridialesvadinBB60group.id.11286	ASD	rs28691777	C	T	0.0716	0.137134	0.0266996	6.96e-07	-0.0159973	0.0273	0.5575	10199	0.00365886	37.4464
family.ClostridialesvadinBB60group.id.11286	ASD	rs55682560	C	T	0.0696	-0.131519	0.0261319	4.97e-07	-0.0116982	0.0257	0.6491	9183	0.00414991	38.2591
family.ClostridialesvadinBB60group.id.11286	ASD	rs6588624	G	A	0.4712	-0.0662317	0.0138147	1.79e-06	-0.0128016	0.0138	0.3536	10512	0.00683903	72.3731
family.ClostridialesvadinBB60group.id.11286	ASD	rs66714985	A	C	0.0845	0.116908	0.0252447	4.85e-06	0.0467981	0.0271	0.08469	10512	0.00375415	39.6048
family.ClostridialesvadinBB60group.id.11286	ASD	rs7226487	A	G	0.4761	-0.0643682	0.0138701	3.58e-06	0.00220242	0.0139	0.8751	10505	0.00681636	72.0836
family.ClostridialesvadinBB60group.id.11286	ASD	rs7538034	T	G	0.2078	-0.078598	0.0165982	2.37e-06	-0.0287041	0.017	0.09013	10420	0.00574866	60.2358
family.ClostridialesvadinBB60group.id.11286	ASD	rs7725895	A	G	0.0895	-0.116224	0.0240367	3.94e-06	-0.0145043	0.0266	0.5841	10512	0.00394207	41.5951
family.Prevotellaceae.id.960	ASD	rs12118202	T	C	0.1899	-0.0751986	0.0147265	5.54234e-07	0.0182047	0.0168	0.2783	14869	0.0045461	67.8956
family.Prevotellaceae.id.960	ASD	rs148376875	T	G	0.1203	0.084515	0.0179163	2.08029e-06	0.0270013	0.0229	0.2379	14289	0.00389095	55.8072
family.Prevotellaceae.id.960	ASD	rs2206482	T	G	0.4423	-0.0569105	0.0117486	1.30377e-06	0.0138049	0.0139	0.3211	14808	0.00571514	85.1047
family.Prevotellaceae.id.960	ASD	rs3860225	A	G	0.1382	0.083936	0.0167936	5.49682e-07	-0.0326995	0.0213	0.1245	14871	0.00398823	59.5385
family.Prevotellaceae.id.960	ASD	rs4493272	T	C	0.4712	-0.0604992	0.0118027	3.02312e-07	0.0235962	0.014	0.09205	14867	0.00566665	84.7148
family.Prevotellaceae.id.960	ASD	rs4685827	T	C	0.2237	-0.0679529	0.0145407	2.77192e-06	-0.0044003	0.0178	0.8063	14867	0.00460454	68.7632
family.Prevotellaceae.id.960	ASD	rs912860	G	A	0.0268	-0.229046	0.0483124	9.2992e-07	0.0371031	0.0474	0.4343	3479	0.0059144	20.6867
family.Prevotellaceae.id.960	ASD	rs9586501	G	A	0.3141	0.0592681	0.0127329	2.58988e-06	-0.0152964	0.0153	0.3178	14868	0.00525449	78.5259
family.Prevotellaceae.id.960	ASD	rs9958960	G	A	0.165	-0.0914807	0.0173611	1.06324e-07	0.0430978	0.0203	0.03358	14061	0.00407972	57.5917
genus.Anaerofilum.id.2053	ASD	rs10794359	T	C	0.4871	-0.0953524	0.02006	2.23496e-06	-0.0028958	0.0151	0.8494	4994	0.00988342	49.8305
genus.Anaerofilum.id.2053	ASD	rs17096874	C	T	0.1809	-0.126337	0.0268919	2.8603e-06	-0.0266007	0.018	0.138	5051	0.00730829	37.1712
genus.Anaerofilum.id.2053	ASD	rs4506496	G	A	0.337	0.10309	0.0212861	1.4866e-06	0.0110982	0.015	0.4572	4935	0.00942978	46.9599
genus.Anaerofilum.id.2053	ASD	rs712981	A	C	0.4185	0.10076	0.0202902	6.83115e-07	0.010697	0.0141	0.4487	5051	0.00966314	49.2652
genus.Anaerofilum.id.2053	ASD	rs79598899	C	T	0.0825	0.182586	0.0357284	3.74728e-07	0.0425038	0.026	0.1019	4709	0.00590859	27.977
genus.Anaerofilum.id.2053	ASD	rs816292	T	C	0.2425	-0.113003	0.02204	2.64038e-07	-0.00279609	0.0155	0.8571	5017	0.00896259	45.3539
genus.Coprobacter.id.949	ASD	rs143662916	C	T	0.0577	0.253264	0.0540141	3.07252e-06	0.0603046	0.0307	0.04982	3083	0.00596924	18.5017
genus.Coprobacter.id.949	ASD	rs213863	C	T	0.3091	-0.0887412	0.0188377	2.34883e-06	-0.0353992	0.015	0.01782	6798	0.0077484	53.0693
genus.Coprobacter.id.949	ASD	rs305411	A	G	0.1352	0.129218	0.0264518	1.00906e-06	0.0367989	0.0224	0.1001	6777	0.00554743	37.7935
genus.Coprobacter.id.949	ASD	rs3828477	G	T	0.2813	-0.091218	0.019569	2.88974e-06	-0.0041988	0.0161	0.793	6798	0.007461	51.0861
genus.Coprobacter.id.949	ASD	rs72821405	T	C	0.0885	-0.147365	0.0319978	4.7576e-06	-0.00179838	0.0273	0.9461	6177	0.00503397	31.242
genus.FamilyXIIIAD3011group.id.11293	ASD	rs12812672	T	C	0.0736	-0.096065	0.020828	2.55807e-06	0.0202027	0.0233	0.3869	13565	0.00352694	48.0052
genus.FamilyXIIIAD3011group.id.11293	ASD	rs16840310	A	G	0.3718	-0.0608052	0.0122149	6.75113e-07	0.00920221	0.0143	0.5189	14201	0.00573185	81.8557
genus.FamilyXIIIAD3011group.id.11293	ASD	rs16940167	C	T	0.169	0.0732552	0.0159898	3.90837e-06	-0.0353992	0.019	0.06276	14201	0.0043846	62.5311
genus.FamilyXIIIAD3011group.id.11293	ASD	rs17156849	G	A	0.0626	-0.112891	0.0245292	4.19171e-06	0.0323994	0.0297	0.2742	13352	0.00304401	40.7616
genus.FamilyXIIIAD3011group.id.11293	ASD	rs62200412	C	T	0.171	-0.0800851	0.0163834	5.80219e-07	0.0108015	0.02	0.5876	13661	0.00444812	61.0283
genus.FamilyXIIIAD3011group.id.11293	ASD	rs72730932	C	A	0.164	-0.0899559	0.0177107	6.88766e-07	0.0301023	0.0209	0.1503	13102	0.00429102	56.4546
genus.LachnospiraceaeUCG001.id.11321	ASD	rs2050911	G	A	0.3042	0.0751466	0.0153934	1.11e-06	-0.0325025	0.015	0.03061	10148	0.00636082	64.95
genus.LachnospiraceaeUCG001.id.11321	ASD	rs437876	T	C	0.3728	0.0784637	0.0144768	7.17e-08	-0.00999984	0.0151	0.5073	10150	0.00675953	69.0626
genus.LachnospiraceaeUCG001.id.11321	ASD	rs573933	T	C	0.1024	-0.107898	0.0232346	3.11e-06	0.0386992	0.0256	0.1308	10150	0.00422241	43.0307
genus.LachnospiraceaeUCG001.id.11321	ASD	rs74034332	G	A	0.0457	0.168045	0.0382637	3.33e-06	-0.0527997	0.0334	0.1138	6004	0.00433397	26.1257
genus.LachnospiraceaeUCG001.id.11321	ASD	rs9403580	C	T	0.1093	0.107801	0.0229777	3.47e-06	-0.00310481	0.0228	0.8914	10095	0.00429258	43.5118
genus.LachnospiraceaeUCG001.id.11321	ASD	rs985416	C	T	0.2058	0.0970258	0.0181807	1.46e-07	-0.00690378	0.0175	0.6949	9917	0.00551578	54.9923
genus.Parasutterella.id.2892	ASD	rs10899911	A	G	0.2724	-0.0717102	0.0148151	1.15272e-06	0.0198048	0.0155	0.2021	11386	0.00589326	67.4866
genus.Parasutterella.id.2892	ASD	rs2090816	A	C	0.1571	0.0840967	0.0177315	2.89715e-06	-0.00079968	0.0196	0.967	11385	0.00492919	56.3869
genus.Parasutterella.id.2892	ASD	rs2387977	T	C	0.4583	-0.0681778	0.0134756	5.38476e-07	0.00599795	0.0139	0.6644	11345	0.00649856	74.1954
genus.Parasutterella.id.2892	ASD	rs35055552	T	C	0.0775	0.109554	0.0235433	3.34853e-06	-0.025502	0.0261	0.3286	9970	0.00424221	42.4665
genus.Parasutterella.id.2892	ASD	rs55877868	A	C	0.0964	-0.104458	0.0228089	2.87068e-06	-0.0194987	0.0237	0.4119	10588	0.00412369	43.8342
genus.Parasutterella.id.2892	ASD	rs6828768	C	T	0.5	0.0636852	0.0132645	1.78328e-06	0.00860289	0.0139	0.5364	11386	0.00657766	75.3759
genus.Parasutterella.id.2892	ASD	rs7303158	C	T	0.4423	0.0646859	0.0134256	1.32776e-06	-0.00969686	0.0138	0.4823	11386	0.00649925	74.4715
genus.Parasutterella.id.2892	ASD	rs7572229	G	A	0.4901	0.066273	0.0132736	6.31698e-07	-0.00500249	0.0138	0.7175	11383	0.00657492	75.3244
genus.Parasutterella.id.2892	ASD	rs78383039	T	C	0.0666	-0.146315	0.0297119	1.57438e-06	0.0476998	0.0294	0.1044	9174	0.00365527	33.6492
genus.Parasutterella.id.2892	ASD	rs8039785	T	G	0.4523	0.0618345	0.0133	3.62095e-06	-0.0416025	0.0139	0.002665	11383	0.00656192	75.1745
genus.Parasutterella.id.2892	ASD	rs823424	G	A	0.2097	-0.0713448	0.0156958	4.95295e-06	0.00509699	0.0164	0.7549	11386	0.00556444	63.7
genus.RuminococcaceaeUCG005.id.11363	ASD	rs10873449	T	C	0.169	0.0654843	0.0143973	4.11169e-06	0.0122042	0.0183	0.5027	16098	0.00429611	69.4486
genus.RuminococcaceaeUCG005.id.11363	ASD	rs10950694	T	C	0.4235	0.0577628	0.011412	4.298e-07	0.0207028	0.0143	0.1468	15821	0.00550814	87.6159
genus.RuminococcaceaeUCG005.id.11363	ASD	rs114279581	A	G	0.0477	-0.146604	0.0316034	3.21853e-06	-0.0277027	0.0312	0.3761	8465	0.00372408	31.6347
genus.RuminococcaceaeUCG005.id.11363	ASD	rs12288512	A	G	0.1799	0.066635	0.0144356	3.10278e-06	0.00790113	0.0176	0.6527	15473	0.00445709	69.2644
genus.RuminococcaceaeUCG005.id.11363	ASD	rs12458218	T	C	0.1769	0.0677322	0.0144525	2.41027e-06	0.0120017	0.0181	0.5059	16099	0.00427953	69.1836
genus.RuminococcaceaeUCG005.id.11363	ASD	rs2893871	G	A	0.1521	-0.073644	0.015548	3.53845e-06	-0.0107981	0.0206	0.5988	16103	0.00397821	64.309
genus.RuminococcaceaeUCG005.id.11363	ASD	rs34781347	G	A	0.0596	0.188685	0.0386484	6.04728e-07	0.0333961	0.0307	0.2756	6061	0.00425084	25.8658
genus.RuminococcaceaeUCG005.id.11363	ASD	rs7449320	C	A	0.2207	0.0599163	0.0130836	4.80776e-06	0.0332994	0.0167	0.04655	16095	0.00472632	76.4219
genus.RuminococcaceaeUCG005.id.11363	ASD	rs7555878	A	G	0.2803	0.0586677	0.0125277	2.81022e-06	-0.0133998	0.016	0.4006	16100	0.00493348	79.813
genus.Sutterella.id.2896	ASD	rs13173038	A	G	0.2207	-0.0718076	0.0151627	2.72984e-06	-0.0467977	0.0173	0.006649	13245	0.00495467	65.9414
genus.Sutterella.id.2896	ASD	rs143438747	T	C	0.0547	-0.145793	0.0306867	3.28021e-06	-0.0569001	0.0318	0.07419	9368	0.00346653	32.5804
genus.Sutterella.id.2896	ASD	rs2321387	G	A	0.5298	-0.0592876	0.0124509	1.86519e-06	-0.0213973	0.0141	0.1284	13252	0.00602411	80.3032
genus.Sutterella.id.2896	ASD	rs7499539	A	G	0.3231	0.0617478	0.0130998	2.35769e-06	0.0302015	0.0148	0.04143	13254	0.00572655	76.3253
order.NB1n.id.3953	MDD	rs11251024	G	A	0.33	0.104201	0.0206737	6.63e-07	-0.0079	0.0193	0.7053	5107	0.00938257	48.3517
order.NB1n.id.3953	MDD	rs11606187	A	G	0.1074	-0.154539	0.0326288	3.31e-06	0.0366	0.0266	0.1697	5102	0.00597115	30.6358
order.NB1n.id.3953	MDD	rs13385922	T	C	0.4056	0.0929494	0.0201348	3.97e-06	-0.0202	0.0166	0.1759	5106	0.00963313	49.6457
order.NB1n.id.3953	MDD	rs2172426	C	T	0.4473	-0.10212	0.0198947	3.17e-07	0.0013	0.0156	0.9578	5099	0.00976154	50.245
order.NB1n.id.3953	MDD	rs267959	A	G	0.3429	0.0988612	0.0209676	2.62e-06	-0.0012	0.0156	0.8043	5107	0.00925229	47.6741
order.NB1n.id.3953	MDD	rs4383094	T	C	0.0964	0.149188	0.0320662	4.28e-06	-0.0252	0.02	0.1723	5091	0.00608831	31.1732
order.NB1n.id.3953	MDD	rs60583455	T	C	0.3757	0.108934	0.021177	2.6e-07	0.0103	0.0205	0.5905	4773	0.00979646	47.2013
order.NB1n.id.3953	MDD	rs72671304	T	C	0.0696	0.172322	0.0370028	3.8e-06	0.0741	0.1423	0.5897	4887	0.00549956	27.0139
order.NB1n.id.3953	MDD	rs7911787	G	T	0.0656	-0.223071	0.0470232	3.39e-06	0.0283	0.0202	0.1166	3879	0.00545247	21.2551
genus.Eubacteriumventriosumgroup.id.11341	MDD	rs12964517	G	A	0.3161	0.0587198	0.0123453	2.07e-06	0.0286	0.0243	0.2609	15289	0.00527015	80.9917
genus.Eubacteriumventriosumgroup.id.11341	MDD	rs16884680	G	T	0.1074	-0.0906428	0.0191909	1.74e-06	-0.0212	0.0208	0.2303	15289	0.00339663	52.1012
genus.Eubacteriumventriosumgroup.id.11341	MDD	rs3809430	T	C	0.3479	-0.0548171	0.0118426	3.55e-06	-0.0095	0.0157	0.5567	15287	0.00549338	84.4301
genus.Eubacteriumventriosumgroup.id.11341	MDD	rs73615400	T	C	0.0905	-0.0956303	0.0193428	9.54e-07	-0.034	0.0175	0.04428	15146	0.00340176	51.6921
genus.Eubacteriumventriosumgroup.id.11341	MDD	rs78250280	G	A	0.1491	0.0749762	0.0164404	3.36e-06	0.1046	0.0755	0.1795	14835	0.0040834	60.8174
genus.Eubacteriumventriosumgroup.id.11341	MDD	rs876734	C	T	0.2893	-0.0618696	0.0132532	2.89e-06	0.0032	0.0209	0.9206	14913	0.0050341	75.4432
genus.CandidatusSoleaferrea.id.11350	MDD	rs10090365	A	G	0.5586	-0.0834413	0.0180989	4.17e-06	-0.0198	0.0168	0.3462	6145	0.00891126	55.234
genus.CandidatusSoleaferrea.id.11350	MDD	rs10108780	A	G	0.2674	-0.092834	0.0199807	3.64e-06	-0.0204	0.0163	0.1672	5999	0.00827376	50.0317
genus.CandidatusSoleaferrea.id.11350	MDD	rs4294381	T	C	0.1799	0.112197	0.023186	1.37e-06	0.0401	0.0192	0.04781	6145	0.00696971	43.1154
genus.Parasutterella.id.2892	MDD	rs10899911	A	G	0.2724	-0.0717102	0.0148151	1.15e-06	0.0272	0.0156	0.1185	11386	0.00589326	67.4866
genus.Parasutterella.id.2892	MDD	rs2090816	A	C	0.1571	0.0840967	0.0177315	2.9e-06	0.0256	0.0254	0.2956	11385	0.00492919	56.3869
genus.Parasutterella.id.2892	MDD	rs2387977	T	C	0.4583	-0.0681778	0.0134756	5.38e-07	0.0063	0.0376	0.9098	11345	0.00649856	74.1954
genus.Parasutterella.id.2892	MDD	rs6828768	C	T	0.5	0.0636852	0.0132645	1.78e-06	-0.0265	0.0155	0.1025	11386	0.00657766	75.3759
genus.Parasutterella.id.2892	MDD	rs7303158	C	T	0.4423	0.0646859	0.0134256	1.33e-06	-0.0304	0.0175	0.0876	11386	0.00649925	74.4715
genus.Parasutterella.id.2892	MDD	rs7572229	G	A	0.4901	0.066273	0.0132736	6.32e-07	0.0092	0.0168	0.542	11383	0.00657492	75.3244
genus.Parasutterella.id.2892	MDD	rs78383039	T	C	0.0666	-0.146315	0.0297119	1.57e-06	0.0384	0.0196	0.06885	9174	0.00365527	33.6492
genus.Parasutterella.id.2892	MDD	rs8039785	T	G	0.4523	0.0618345	0.0133	3.62e-06	-0.0031	0.0162	0.7156	11383	0.00656192	75.1745
genus.Parasutterella.id.2892	MDD	rs823424	G	A	0.2097	-0.0713448	0.0156958	4.95e-06	0.0205	0.0212	0.3615	11386	0.00556444	63.7
genus.Phascolarctobacterium.id.2168	MDD	rs12618201	A	G	0.3469	0.0641657	0.0138202	3.38e-06	-0.0255	0.0168	0.1388	11113	0.00646898	72.3449
genus.Phascolarctobacterium.id.2168	MDD	rs1264476	T	G	0.1998	0.0767335	0.0166041	4.3e-06	-0.0303	0.0217	0.2325	11104	0.00539454	60.2151
genus.Phascolarctobacterium.id.2168	MDD	rs56069061	G	A	0.1014	-0.111306	0.0230694	1.87e-06	0.0511	0.0347	0.1136	11007	0.00392272	43.3395
genus.Phascolarctobacterium.id.2168	MDD	rs75882962	T	C	0.167	0.0968661	0.0190575	3.19e-07	0.0301	0.0442	0.5536	10710	0.00487553	52.463
order.Burkholderiales.id.2874	MS	rs1928341	A	G	0.4215	0.0507782	0.0110587	4.51508e-06	-0.0191161	0.017071	0.2628	17096	0.00526151	90.416
order.Burkholderiales.id.2874	MS	rs2321387	G	A	0.5298	-0.0508514	0.0109588	3.25787e-06	0.00598207	0.0164247	0.7157	17095	0.00530955	91.2405
order.Burkholderiales.id.2874	MS	rs2613606	C	T	0.3936	-0.0499561	0.0109264	4.13357e-06	0.0286053	0.0164178	0.0814498	17092	0.00532612	91.5108
order.Burkholderiales.id.2874	MS	rs4033856	C	T	0.1292	0.0833446	0.0167489	5.66823e-07	-0.00856323	0.0287226	0.7656	15897	0.00374171	59.6979
order.Burkholderiales.id.2874	MS	rs6087811	T	G	0.0815	-0.101587	0.0198817	2.88374e-07	0.0321101	0.0315568	0.3089	16135	0.00310761	50.2913
order.Burkholderiales.id.2874	MS	rs62191117	A	G	0.2058	0.0679995	0.0132471	2.79099e-07	-0.0367176	0.0207235	0.0764293	16975	0.00442735	75.4796
order.Burkholderiales.id.2874	MS	rs62395635	T	C	0.0706	0.109911	0.0236375	2.90228e-06	-0.0201947	0.0340739	0.5534	15062	0.0028009	42.3
order.Burkholderiales.id.2874	MS	rs7638039	T	C	0.2326	0.0580987	0.012673	4.83593e-06	0.0247026	0.0196368	0.2084	17078	0.00459918	78.8984
order.NB1n.id.3953	MS	rs11251024	G	A	0.33	0.104201	0.0206737	6.62801e-07	0.0186255	0.0179893	0.3005	5107	0.00938257	48.3517
order.NB1n.id.3953	MS	rs11606187	A	G	0.1074	-0.154539	0.0326288	3.30586e-06	0.00140098	0.0268585	0.9584	5102	0.00597115	30.6358
order.NB1n.id.3953	MS	rs13385922	T	C	0.4056	0.0929494	0.0201348	3.96829e-06	0.036664	0.0170314	0.0313401	5106	0.00963313	49.6457
order.NB1n.id.3953	MS	rs2172426	C	T	0.4473	-0.10212	0.0198947	3.17425e-07	-0.00846408	0.0167672	0.6137	5099	0.00976154	50.245
order.NB1n.id.3953	MS	rs267959	A	G	0.3429	0.0988612	0.0209676	2.61993e-06	0.0328543	0.0172589	0.05696	5107	0.00925229	47.6741
order.NB1n.id.3953	MS	rs4383094	T	C	0.0964	0.149188	0.0320662	4.28134e-06	0.0406137	0.0269702	0.1321	5091	0.00608831	31.1732
order.NB1n.id.3953	MS	rs60583455	T	C	0.3757	0.108934	0.021177	2.59578e-07	-0.0110388	0.0200749	0.5824	4773	0.00979646	47.2013
order.NB1n.id.3953	MS	rs72671304	T	C	0.0696	0.172322	0.0370028	3.79578e-06	0.00410843	0.0302875	0.8921	4887	0.00549956	27.0139
order.NB1n.id.3953	MS	rs7911787	G	T	0.0656	-0.223071	0.0470232	3.38824e-06	-0.064851	0.0361535	0.0728501	3879	0.00545247	21.2551
genus.Ruminiclostridium5.id.11355	MS	rs10827477	A	G	0.3151	-0.0547387	0.0115163	2.19177e-06	0.0313049	0.0190298	0.0999609	17391	0.00496819	86.8231
genus.Ruminiclostridium5.id.11355	MS	rs1492620	T	C	0.0805	-0.0830505	0.0180073	3.52577e-06	0.051188	0.0287636	0.0751398	17397	0.00318195	55.5267
genus.Ruminiclostridium5.id.11355	MS	rs2482038	C	A	0.4384	0.0518991	0.0108777	1.70314e-06	-0.00498754	0.01654	0.763001	17396	0.00525685	91.9208
genus.Ruminiclostridium5.id.11355	MS	rs6121460	G	A	0.0805	0.0932955	0.0199206	2.64107e-06	-0.0243023	0.0316861	0.4431	17318	0.0028903	50.1935
phylum.Lentisphaerae.id.2238	AIS	rs1002941	G	A	0.2793	0.107661	0.0233382	4.3088e-06	-0.0129	0.0118	0.2748	4739	0.0089606	42.8302
phylum.Lentisphaerae.id.2238	AIS	rs11770843	C	T	0.2594	0.111896	0.0234776	1.13813e-06	0.0015	0.0111	0.8923	4709	0.0089641	42.5757
phylum.Lentisphaerae.id.2238	AIS	rs2825714	A	G	0.1571	-0.138226	0.0289096	1.49772e-06	0.0263	0.0148	0.07607	4739	0.00724624	34.576
phylum.Lentisphaerae.id.2238	AIS	rs62570196	C	T	0.0686	-0.217203	0.0439621	9.64474e-07	0.0072	0.0197	0.7159	3716	0.00608408	22.7346
phylum.Lentisphaerae.id.2238	AIS	rs77599476	A	G	0.0656	0.229981	0.0479918	1.90263e-06	-0.0392	0.0234	0.09475	3726	0.00556119	20.8257
family.Clostridiaceae1.id.1869	AIS	rs12341505	G	A	0.1113	0.0814503	0.0179338	4.54486e-06	-0.0217	0.015	0.1483	14250	0.00389777	55.7527
family.Clostridiaceae1.id.1869	AIS	rs2795528	G	A	0.0487	-0.180969	0.0390911	3.80626e-06	0.0371	0.0252	0.1415	6411	0.00397436	25.5733
genus.Barnesiella.id.944	AIS	rs12909713	C	T	0.4692	-0.0550716	0.0120039	4.94527e-06	0.0126	0.01	0.2055	14205	0.00583038	83.2946
genus.Barnesiella.id.944	AIS	rs13242616	T	C	0.3698	-0.0583747	0.0123176	2.29017e-06	0.0066	0.0115	0.5671	13945	0.00578809	81.1732
genus.Barnesiella.id.944	AIS	rs199035	G	A	0.5089	0.0559495	0.0119716	3.00294e-06	-0.0025	0.0103	0.8123	13945	0.00595439	83.5193
genus.Barnesiella.id.944	AIS	rs2276875	A	G	0.2545	-0.0697176	0.0139537	4.65027e-07	0.031	0.0123	0.01164	13893	0.00513192	71.6552
genus.Barnesiella.id.944	AIS	rs2428166	G	A	0.0487	-0.165859	0.0337309	8.50874e-07	0.0117	0.0248	0.6361	8091	0.00365074	29.6391
genus.Barnesiella.id.944	AIS	rs35177866	A	G	0.1243	0.0917125	0.0190133	2.94763e-06	-0.0072	0.0193	0.7076	13394	0.00391137	52.5868
genus.Barnesiella.id.944	AIS	rs60316894	C	T	0.0596	-0.121478	0.025184	1.19064e-06	0.0049	0.0242	0.8402	12717	0.0031127	39.7015
genus.Barnesiella.id.944	AIS	rs62251337	A	G	0.1581	-0.0690763	0.0149374	4.24161e-06	-0.0041	0.0126	0.7448	13945	0.00477778	66.9364
genus.Barnesiella.id.944	AIS	rs77455852	T	G	0.1213	-0.0891491	0.0195601	3.16354e-06	-0.0209	0.021	0.3202	13394	0.00380246	51.117
genus.Barnesiella.id.944	AIS	rs79795328	A	G	0.1252	-0.0818645	0.0176441	4.23302e-06	0.0318	0.0146	0.02973	13657	0.00413283	56.668
genus.Bilophila.id.3170	AIS	rs1241171	G	A	0.2157	-0.0692654	0.0150148	4.24037e-06	0.0147	0.0123	0.231	12856	0.00515383	66.5905
genus.Bilophila.id.3170	AIS	rs1571225	C	T	0.1491	0.0826826	0.0170621	1.12289e-06	-0.0194	0.0142	0.1715	12854	0.00453892	58.6002
genus.Bilophila.id.3170	AIS	rs3827020	C	T	0.1899	0.0766479	0.0160642	1.78875e-06	-0.0025	0.0158	0.8757	12628	0.00490535	62.2403
genus.Bilophila.id.3170	AIS	rs542415	T	C	0.34	-0.0613623	0.0133436	4.70948e-06	-0.0018	0.0105	0.8644	12777	0.00583121	74.9306
genus.Bilophila.id.3170	AIS	rs6793291	C	A	0.0924	0.112729	0.0241633	3.1132e-06	-0.0063	0.0188	0.7377	11051	0.00373095	41.3776
genus.Bilophila.id.3170	AIS	rs7802841	C	A	0.3509	0.0670097	0.0137701	1.76952e-06	-0.0197	0.0109	0.07097	12856	0.0056171	72.61
genus.CandidatusSoleaferrea.id.11350	AIS	rs10090365	A	G	0.5586	-0.0834413	0.0180989	4.17309e-06	0.0267	0.0102	0.008794	6145	0.00891126	55.234
genus.CandidatusSoleaferrea.id.11350	AIS	rs10108780	A	G	0.2674	-0.092834	0.0199807	3.64079e-06	0.0029	0.0114	0.7987	5999	0.00827376	50.0317
genus.CandidatusSoleaferrea.id.11350	AIS	rs4294381	T	C	0.1799	0.112197	0.023186	1.3685e-06	-0.0293	0.0127	0.02146	6145	0.00696971	43.1154
genus.Coprococcus3.id.11303	AIS	rs11080344	C	T	0.4742	0.0516921	0.0113054	4.78692e-06	-0.0025	0.009	0.7787	15835	0.0055549	88.4421
genus.Coprococcus3.id.11303	AIS	rs13394391	C	T	0.16	-0.0709302	0.0150918	2.20317e-06	0.0033	0.0135	0.81	15834	0.0041673	66.2528
genus.Coprococcus3.id.11303	AIS	rs178271	T	C	0.0527	0.145257	0.0294239	7.81088e-07	-0.0498	0.0252	0.04824	10794	0.00313872	33.9797
genus.Coprococcus3.id.11303	AIS	rs7521171	G	A	0.338	-0.0596434	0.0129279	4.32242e-06	0.0198	0.0154	0.2002	15472	0.00497463	77.3423
genus.Coprococcus3.id.11303	AIS	rs8100692	T	C	0.4274	0.0577411	0.0113476	4.16459e-07	-0.0107	0.0101	0.2874	15829	0.00553645	88.1133
genus.Paraprevotella.id.962	AIS	rs140997932	T	C	0.0646	-0.162376	0.0354178	2.11119e-06	-0.0106	0.0204	0.6042	6187	0.00454277	28.2253
genus.Paraprevotella.id.962	AIS	rs145020347	A	G	0.1392	-0.12465	0.0262323	4.03009e-06	0.0076	0.0175	0.6636	6859	0.00552707	38.1098
genus.Paraprevotella.id.962	AIS	rs17785622	A	G	0.0596	0.248065	0.0524304	1.92659e-06	0.0427	0.0233	0.06626	3288	0.00576731	19.0613
genus.Paraprevotella.id.962	AIS	rs2081023	A	G	0.1024	-0.122561	0.0236507	2.638e-07	-0.0135	0.0156	0.3878	7178	0.005856	42.2702
genus.Paraprevotella.id.962	AIS	rs3008582	T	C	0.1322	0.10572	0.0227246	4.35989e-06	0.0007	0.0142	0.9615	7175	0.00609575	43.993
genus.Paraprevotella.id.962	AIS	rs4756632	G	T	0.0934	-0.138905	0.0289897	3.81747e-06	0.0126	0.0178	0.481	7179	0.00478201	34.4854
genus.Paraprevotella.id.962	AIS	rs4767113	C	T	0.2873	0.0882466	0.018382	2.14357e-06	0.0248	0.011	0.024	6900	0.00782255	54.3854
genus.Paraprevotella.id.962	AIS	rs9602779	A	C	0.173	-0.106692	0.0220263	6.92746e-07	-0.019	0.0136	0.1609	7177	0.00628602	45.3875
genus.Paraprevotella.id.962	AIS	rs9900242	A	G	0.3608	-0.0852967	0.0175212	1.14068e-06	-0.0071	0.0103	0.4945	6900	0.00820371	57.0573
genus.Peptococcus.id.2037	AIS	rs10031059	T	C	0.2207	-0.121167	0.0225844	1.23637e-07	-0.0107	0.012	0.3737	5526	0.00794904	44.2623
genus.Peptococcus.id.2037	AIS	rs11001941	G	A	0.0676	-0.195611	0.0392217	1.32858e-06	0.0007	0.0205	0.9745	5607	0.00452661	25.487
genus.Peptococcus.id.2037	AIS	rs2054133	G	A	0.4742	0.0895433	0.0188332	2.14166e-06	0.0069	0.0106	0.5141	5657	0.00929894	53.0791
genus.Peptococcus.id.2037	AIS	rs5770862	T	C	0.0666	0.162018	0.0356813	3.21957e-06	0.0446	0.0204	0.02899	5431	0.00513386	28.0155
genus.Peptococcus.id.2037	AIS	rs6918730	G	A	0.0974	0.135311	0.0289742	1.14732e-06	0.0124	0.0157	0.4277	5656	0.00606509	34.5013
genus.Peptococcus.id.2037	AIS	rs7033353	T	G	0.4195	0.090152	0.018995	2.21957e-06	0.0003	0.0111	0.975	5657	0.00922043	52.6268
genus.Peptococcus.id.2037	AIS	rs77681628	C	T	0.0586	0.200307	0.0387328	2.68836e-07	0.0286	0.0211	0.174	4842	0.0053038	25.8073
order.Desulfovibrionales.id.3156	AS	rs112381107	C	T	0.0477	0.21009	0.0456974	3.21653e-06	-0.0196	0.0223	0.3779	4455	0.00488802	21.8733
order.Desulfovibrionales.id.3156	AS	rs11599763	T	C	0.3897	-0.0554862	0.0117486	2.60698e-06	0.0199	0.01	0.04536	15144	0.00558905	85.1051
order.Desulfovibrionales.id.3156	AS	rs17791387	A	G	0.1412	-0.0727501	0.0154369	2.25294e-06	-0.0019	0.0124	0.8765	15047	0.0042867	64.771
order.Desulfovibrionales.id.3156	AS	rs2692012	A	G	0.0636	0.112244	0.0253553	2.27021e-06	0.0035	0.0202	0.8639	13082	0.00300572	39.4334
order.Desulfovibrionales.id.3156	AS	rs2838334	G	A	0.3231	0.0569024	0.0124223	4.16791e-06	0.0014	0.0101	0.8908	15144	0.00528754	80.4896
order.Desulfovibrionales.id.3156	AS	rs4506934	C	T	0.1123	-0.0953383	0.0201367	2.42998e-06	0.0107	0.0158	0.4968	15037	0.00329169	49.654
order.Desulfovibrionales.id.3156	AS	rs6058181	C	T	0.1233	0.0836765	0.0166098	2.5277e-07	-0.0434	0.0135	0.00133	15076	0.00397758	60.1975
order.Desulfovibrionales.id.3156	AS	rs9928243	C	A	0.4254	-0.0544713	0.0117811	3.96636e-06	0.0058	0.0092	0.5288	15143	0.00557411	84.8707
family.Desulfovibrionaceae.id.3169	AS	rs112381107	C	T	0.0477	0.211435	0.0456962	2.81875e-06	-0.0196	0.0223	0.3779	4455	0.00488815	21.8739
family.Desulfovibrionaceae.id.3169	AS	rs11599763	T	C	0.3897	-0.0555931	0.0117493	2.49704e-06	0.0199	0.01	0.04536	15144	0.00558871	85.0999
family.Desulfovibrionaceae.id.3169	AS	rs17791387	A	G	0.1412	-0.0729251	0.0154381	2.09678e-06	-0.0019	0.0124	0.8765	15047	0.00428639	64.7664
family.Desulfovibrionaceae.id.3169	AS	rs2692012	A	G	0.0636	0.114231	0.0253568	1.5639e-06	0.0035	0.0202	0.8639	13080	0.00300601	39.4311
family.Desulfovibrionaceae.id.3169	AS	rs2838334	G	A	0.3231	0.0571419	0.012423	3.82375e-06	0.0014	0.0101	0.8908	15142	0.00528796	80.4853
family.Desulfovibrionaceae.id.3169	AS	rs4506934	C	T	0.1123	-0.0943381	0.020138	3.16043e-06	0.0107	0.0158	0.4968	15035	0.00329191	49.6508
family.Desulfovibrionaceae.id.3169	AS	rs6058181	C	T	0.1233	0.0834742	0.0166111	2.69912e-07	-0.0434	0.0135	0.00133	15074	0.0039778	60.1928
family.Desulfovibrionaceae.id.3169	AS	rs9928243	C	A	0.4254	-0.0541732	0.0117819	4.48478e-06	0.0058	0.0092	0.5288	15141	0.00557447	84.8649
genus.Alistipes.id.968	AS	rs1107244	G	A	0.0785	0.0758558	0.0171182	3.59059e-06	0.0265	0.0168	0.1136	17571	0.00331363	58.4106
genus.Alistipes.id.968	AS	rs11769002	G	A	0.4006	-0.0528793	0.0109389	1.44962e-06	0.0061	0.0096	0.527	17571	0.00517581	91.4069
genus.Alistipes.id.968	AS	rs67705352	T	G	0.3738	-0.0532404	0.0110864	1.65123e-06	-0.0124	0.0094	0.1872	17567	0.00510843	90.1903
genus.Alistipes.id.968	AS	rs7129639	C	A	0.4016	-0.0524955	0.0109584	1.78422e-06	-0.0117	0.0095	0.2193	17571	0.00516663	91.244
genus.Alistipes.id.968	AS	rs8130320	A	G	0.4821	-0.049002	0.010717	4.83612e-06	-0.0113	0.0091	0.215	17571	0.00528238	93.299
genus.CandidatusSoleaferrea.id.11350	AS	rs10090365	A	G	0.5586	-0.0834413	0.0180989	4.17309e-06	0.0212	0.0094	0.02389	6145	0.00891126	55.234
genus.CandidatusSoleaferrea.id.11350	AS	rs10108780	A	G	0.2674	-0.092834	0.0199807	3.64079e-06	0.0057	0.0105	0.586	5999	0.00827376	50.0317
genus.CandidatusSoleaferrea.id.11350	AS	rs4294381	T	C	0.1799	0.112197	0.023186	1.3685e-06	-0.0292	0.0116	0.01204	6145	0.00696971	43.1154
genus.Coprococcus3.id.11303	AS	rs11080344	C	T	0.4742	0.0516921	0.0113054	4.78692e-06	-0.001	0.0092	0.9093	15835	0.0055549	88.4421
genus.Coprococcus3.id.11303	AS	rs13394391	C	T	0.16	-0.0709302	0.0150918	2.20317e-06	0.0095	0.0126	0.4515	15834	0.0041673	66.2528
genus.Coprococcus3.id.11303	AS	rs178271	T	C	0.0527	0.145257	0.0294239	7.81088e-07	-0.0539	0.023	0.01911	10794	0.00313872	33.9797
genus.Coprococcus3.id.11303	AS	rs7521171	G	A	0.338	-0.0596434	0.0129279	4.32242e-06	0.0195	0.0152	0.1982	15472	0.00497463	77.3423
genus.Coprococcus3.id.11303	AS	rs8100692	T	C	0.4274	0.0577411	0.0113476	4.16459e-07	-0.0106	0.0093	0.2565	15829	0.00553645	88.1133
genus.LachnospiraceaeFCS020group.id.11314	AS	rs10093861	G	A	0.498	-0.0568869	0.0121152	3.05624e-06	0.0033	0.0089	0.7073	13772	0.00595769	82.529
genus.LachnospiraceaeFCS020group.id.11314	AS	rs1363769	T	C	0.0328	-0.200628	0.0449372	1.58163e-06	0.0116	0.0216	0.5931	3555	0.00622077	22.2408
genus.LachnospiraceaeFCS020group.id.11314	AS	rs2862811	T	C	0.4543	0.0564927	0.0121736	3.91911e-06	-0.0197	0.0093	0.03315	13772	0.00592927	82.133
genus.LachnospiraceaeFCS020group.id.11314	AS	rs35035870	T	C	0.0358	-0.190615	0.0414403	2.62028e-06	0.0356	0.0232	0.1254	5642	0.00425883	24.1226
genus.LachnospiraceaeFCS020group.id.11314	AS	rs7249113	G	A	0.2813	0.0679483	0.0133496	3.72097e-07	-0.0015	0.0113	0.8945	13534	0.00550439	74.8976
genus.LachnospiraceaeFCS020group.id.11314	AS	rs72793667	A	G	0.0835	-0.116881	0.0246589	1.63421e-06	0.0165	0.0198	0.4049	12396	0.00326081	40.5468
genus.LachnospiraceaeFCS020group.id.11314	AS	rs9788306	C	T	0.2843	-0.062804	0.0130744	1.38618e-06	0.0028	0.0102	0.7849	13772	0.005523	76.4741
genus.Paraprevotella.id.962	AS	rs140997932	T	C	0.0646	-0.162376	0.0354178	2.11119e-06	-0.0195	0.019	0.304	6187	0.00454277	28.2253
genus.Paraprevotella.id.962	AS	rs145020347	A	G	0.1392	-0.12465	0.0262323	4.03009e-06	0.0025	0.016	0.8758	6859	0.00552707	38.1098
genus.Paraprevotella.id.962	AS	rs17785622	A	G	0.0596	0.248065	0.0524304	1.92659e-06	0.0304	0.0213	0.1544	3288	0.00576731	19.0613
genus.Paraprevotella.id.962	AS	rs2081023	A	G	0.1024	-0.122561	0.0236507	2.638e-07	-0.0139	0.0142	0.3279	7178	0.005856	42.2702
genus.Paraprevotella.id.962	AS	rs3008582	T	C	0.1322	0.10572	0.0227246	4.35989e-06	-0.0021	0.0131	0.8728	7175	0.00609575	43.993
genus.Paraprevotella.id.962	AS	rs4756632	G	T	0.0934	-0.138905	0.0289897	3.81747e-06	0.0117	0.0164	0.4735	7179	0.00478201	34.4854
genus.Paraprevotella.id.962	AS	rs4767113	C	T	0.2873	0.0882466	0.018382	2.14357e-06	0.0197	0.0101	0.05165	6900	0.00782255	54.3854
genus.Paraprevotella.id.962	AS	rs9602779	A	C	0.173	-0.106692	0.0220263	6.92746e-07	-0.0156	0.012	0.1924	7177	0.00628602	45.3875
genus.Paraprevotella.id.962	AS	rs9900242	A	G	0.3608	-0.0852967	0.0175212	1.14068e-06	-0.0013	0.0095	0.8958	6900	0.00820371	57.0573
class.Bacteroidia.id.912	CES	rs111845179	T	C	0.0616	0.102648	0.0213843	9.23988e-07	-0.0574	0.0441	0.1924	16393	0.00284453	46.7576
class.Bacteroidia.id.912	CES	rs2032750	T	C	0.4513	-0.0508393	0.0106807	1.91509e-06	0.0198	0.0196	0.3105	17853	0.00521694	93.6161
class.Bacteroidia.id.912	CES	rs55773148	G	A	0.0527	-0.121514	0.0236759	3.89585e-07	0.0691	0.0443	0.1187	11349	0.00370785	42.2296
class.Bacteroidia.id.912	CES	rs73975615	G	A	0.0109	-0.207018	0.0442633	1.21616e-06	0.1879	0.1445	0.1937	3350	0.00669872	22.5786
class.Bacteroidia.id.912	CES	rs7631304	G	A	0.17	-0.0645771	0.0132957	8.36781e-07	0.0226	0.0243	0.3531	18334	0.00408557	75.2039
class.Bacteroidia.id.912	CES	rs929878	C	T	0.2445	-0.0548532	0.012153	4.73377e-06	0.0301	0.022	0.1702	18334	0.00446803	82.2755
class.Deltaproteobacteria.id.3087	CES	rs111845179	T	C	0.0616	0.102648	0.0213843	9.23988e-07	-0.0574	0.0441	0.1924	16393	0.00284453	46.7576
class.Deltaproteobacteria.id.3087	CES	rs2032750	T	C	0.4513	-0.0508393	0.0106807	1.91509e-06	0.0198	0.0196	0.3105	17853	0.00521694	93.6161
class.Deltaproteobacteria.id.3087	CES	rs55773148	G	A	0.0527	-0.121514	0.0236759	3.89585e-07	0.0691	0.0443	0.1187	11349	0.00370785	42.2296
class.Deltaproteobacteria.id.3087	CES	rs73975615	G	A	0.0109	-0.207018	0.0442633	1.21616e-06	0.1879	0.1445	0.1937	3350	0.00669872	22.5786
class.Deltaproteobacteria.id.3087	CES	rs7631304	G	A	0.17	-0.0645771	0.0132957	8.36781e-07	0.0226	0.0243	0.3531	18334	0.00408557	75.2039
class.Deltaproteobacteria.id.3087	CES	rs929878	C	T	0.2445	-0.0548532	0.012153	4.73377e-06	0.0301	0.022	0.1702	18334	0.00446803	82.2755
order.Bacteroidales.id.913	CES	rs112381107	C	T	0.0477	0.21009	0.0456974	3.21653e-06	-0.0231	0.0478	0.6293	4455	0.00488802	21.8733
order.Bacteroidales.id.913	CES	rs11599763	T	C	0.3897	-0.0554862	0.0117486	2.60698e-06	0.036	0.0204	0.07679	15144	0.00558905	85.1051
order.Bacteroidales.id.913	CES	rs17791387	A	G	0.1412	-0.0727501	0.0154369	2.25294e-06	0.0298	0.026	0.252	15047	0.0042867	64.771
order.Bacteroidales.id.913	CES	rs2692012	A	G	0.0636	0.112244	0.0253553	2.27021e-06	-0.0319	0.0431	0.4596	13082	0.00300572	39.4334
order.Bacteroidales.id.913	CES	rs2838334	G	A	0.3231	0.0569024	0.0124223	4.16791e-06	0.0059	0.0211	0.7781	15144	0.00528754	80.4896
order.Bacteroidales.id.913	CES	rs4506934	C	T	0.1123	-0.0953383	0.0201367	2.42998e-06	0.0325	0.0327	0.32	15037	0.00329169	49.654
order.Bacteroidales.id.913	CES	rs6058181	C	T	0.1233	0.0836765	0.0166098	2.5277e-07	-0.0838	0.0292	0.004076	15076	0.00397758	60.1975
order.Bacteroidales.id.913	CES	rs9928243	C	A	0.4254	-0.0544713	0.0117811	3.96636e-06	0.0015	0.0192	0.9387	15143	0.00557411	84.8707
order.Desulfovibrionales.id.3156	CES	rs112381107	C	T	0.0477	0.211435	0.0456962	2.81875e-06	-0.0231	0.0478	0.6293	4455	0.00488815	21.8739
order.Desulfovibrionales.id.3156	CES	rs11599763	T	C	0.3897	-0.0555931	0.0117493	2.49704e-06	0.036	0.0204	0.07679	15142	0.00558945	85.0999
order.Desulfovibrionales.id.3156	CES	rs17791387	A	G	0.1412	-0.0729251	0.0154381	2.09678e-06	0.0298	0.026	0.252	15045	0.00428696	64.7664
order.Desulfovibrionales.id.3156	CES	rs2692012	A	G	0.0636	0.114231	0.0253568	1.5639e-06	-0.0319	0.0431	0.4596	13080	0.00300601	39.4311
order.Desulfovibrionales.id.3156	CES	rs2838334	G	A	0.3231	0.0571419	0.012423	3.82375e-06	0.0059	0.0211	0.7781	15142	0.00528796	80.4853
order.Desulfovibrionales.id.3156	CES	rs4506934	C	T	0.1123	-0.0943381	0.020138	3.16043e-06	0.0325	0.0327	0.32	15037	0.00329148	49.6508
order.Desulfovibrionales.id.3156	CES	rs6058181	C	T	0.1233	0.0834742	0.0166111	2.69912e-07	-0.0838	0.0292	0.004076	15076	0.00397727	60.1928
order.Desulfovibrionales.id.3156	CES	rs9928243	C	A	0.4254	-0.0541732	0.0117819	4.48478e-06	0.0015	0.0192	0.9387	15141	0.00557447	84.8649
family.Desulfovibrionaceae.id.3169	CES	rs112381107	C	T	0.0477	0.206594	0.0456908	4.63054e-06	-0.0231	0.0478	0.6293	4457	0.00488654	21.8764
family.Desulfovibrionaceae.id.3169	CES	rs11599763	T	C	0.3897	-0.0544219	0.0117397	3.94123e-06	0.036	0.0204	0.07679	15168	0.0055845	85.1701
family.Desulfovibrionaceae.id.3169	CES	rs17791387	A	G	0.1412	-0.0735881	0.0154246	1.60223e-06	0.0298	0.026	0.252	15071	0.00428331	64.8228
family.Desulfovibrionaceae.id.3169	CES	rs2692012	A	G	0.0636	0.110335	0.0253336	3.14186e-06	-0.0319	0.0431	0.4596	13104	0.00300326	39.4673
family.Desulfovibrionaceae.id.3169	CES	rs4506934	C	T	0.1123	-0.0936514	0.02012	3.58887e-06	0.0325	0.0327	0.32	15061	0.00328917	49.6951
family.Desulfovibrionaceae.id.3169	CES	rs6058181	C	T	0.1233	0.0825716	0.0165958	3.39554e-07	-0.0838	0.0292	0.004076	15100	0.00397461	60.2482
family.Desulfovibrionaceae.id.3169	CES	rs62020470	A	G	0.2594	-0.0585411	0.0129358	4.85084e-06	-0.0136	0.0217	0.5302	15168	0.00507071	77.2944
genus.Alistipes.id.968	CES	rs1107244	G	A	0.0785	0.0758558	0.0171182	3.59059e-06	0.0534	0.0362	0.14	17571	0.00331363	58.4106
genus.Alistipes.id.968	CES	rs11769002	G	A	0.4006	-0.0528793	0.0109389	1.44962e-06	0.0066	0.0205	0.7489	17571	0.00517581	91.4069
genus.Alistipes.id.968	CES	rs67705352	T	G	0.3738	-0.0532404	0.0110864	1.65123e-06	-0.0323	0.0195	0.09792	17567	0.00510843	90.1903
genus.Alistipes.id.968	CES	rs7129639	C	A	0.4016	-0.0524955	0.0109584	1.78422e-06	-0.0052	0.0194	0.7881	17571	0.00516663	91.244
genus.Alistipes.id.968	CES	rs8130320	A	G	0.4821	-0.049002	0.010717	4.83612e-06	-0.045	0.0189	0.0174	17571	0.00528238	93.299
genus.LachnospiraceaeNK4A136group.id.11319	CES	rs160061	A	G	0.4682	0.0513831	0.0108094	2.12198e-06	-0.0213	0.0196	0.2783	17234	0.00533933	92.5013
genus.LachnospiraceaeNK4A136group.id.11319	CES	rs68104925	T	C	0.3708	-0.0549104	0.0115385	2.36779e-06	0.0124	0.0198	0.5308	17227	0.00500566	86.6563
genus.LachnospiraceaeNK4A136group.id.11319	CES	rs73044693	A	G	0.0666	-0.10758	0.0229884	3.57256e-06	0.0736	0.0451	0.1028	12773	0.00339408	43.4934
genus.LachnospiraceaeNK4A136group.id.11319	CES	rs7616165	G	T	0.0368	-0.230542	0.0483465	2.77391e-06	0.0273	0.0518	0.5976	4094	0.00502688	20.6739
genus.LachnospiraceaeNK4A136group.id.11319	CES	rs76193507	A	G	0.0567	-0.22973	0.0499776	2.9309e-06	0.0547	0.0486	0.2611	3578	0.00556113	19.9978
genus.LachnospiraceaeNK4A136group.id.11319	CES	rs7832116	A	G	0.1461	-0.0714756	0.0151703	3.57084e-06	0.0321	0.0287	0.2639	17219	0.00381363	65.9106
genus.LachnospiraceaeNK4A136group.id.11319	CES	rs954878	A	G	0.4503	-0.0520656	0.0109082	1.78203e-06	0.0193	0.0191	0.3126	17227	0.00529336	91.6633
genus.Parabacteroides.id.954	CES	rs115602804	G	A	0.0666	0.10308	0.0222736	1.93059e-06	0.082	0.0435	0.0595	16394	0.0027311	44.8908
genus.Parabacteroides.id.954	CES	rs4236095	G	A	0.1252	0.0761961	0.0157042	1.93145e-06	0.0277	0.0278	0.3179	16383	0.00387175	63.6697
genus.Parabacteroides.id.954	CES	rs60884758	C	T	0.165	-0.0702667	0.0142249	5.70689e-07	-0.044	0.0262	0.09313	17293	0.00404873	70.2912
phylum.Proteobacteria.id.2375	LAS	rs12150865	C	T	0.4751	0.0511615	0.0106407	1.54085e-06	0.0231	0.0271	0.395	17769	0.00526108	93.968
phylum.Proteobacteria.id.2375	LAS	rs2347697	G	T	0.3181	0.0502281	0.0108968	4.26914e-06	0.014	0.0268	0.6006	18248	0.00500389	91.7601
phylum.Proteobacteria.id.2375	LAS	rs2532663	G	A	0.0626	-0.125578	0.0258034	7.46812e-07	-0.0059	0.0593	0.9203	13013	0.00296931	38.7487
phylum.Proteobacteria.id.2375	LAS	rs922773	C	T	0.1402	-0.0803778	0.0157851	3.67958e-07	-0.0903	0.036	0.01209	18132	0.00348171	63.3439
class.Methanobacteria.id.119	LAS	rs10202904	T	G	0.4672	-0.121754	0.0235357	3.0143e-07	0.0291	0.0255	0.2527	3692	0.0113774	42.4657
class.Methanobacteria.id.119	LAS	rs6776814	T	C	0.0895	-0.199566	0.0411825	1.63062e-06	0.0091	0.0433	0.8327	3385	0.00712237	24.2678
class.Methanobacteria.id.119	LAS	rs73457410	A	G	0.0666	0.21534	0.0436695	1.40855e-06	-0.0618	0.0487	0.2045	3498	0.00650381	22.8862
class.Methanobacteria.id.119	LAS	rs894996	C	A	0.0716	0.216999	0.0449076	1.87557e-06	-0.0973	0.0479	0.0424	3582	0.00617822	22.2555
order.Rhodospirillales.id.2667	LAS	rs10202904	T	G	0.4672	-0.121754	0.0235357	3.0143e-07	0.0291	0.0255	0.2527	3692	0.0113774	42.4657
order.Rhodospirillales.id.2667	LAS	rs6776814	T	C	0.0895	-0.199566	0.0411825	1.63062e-06	0.0091	0.0433	0.8327	3385	0.00712237	24.2678
order.Rhodospirillales.id.2667	LAS	rs73457410	A	G	0.0666	0.21534	0.0436695	1.40855e-06	-0.0618	0.0487	0.2045	3498	0.00650381	22.8862
order.Rhodospirillales.id.2667	LAS	rs894996	C	A	0.0716	0.216999	0.0449076	1.87557e-06	-0.0973	0.0479	0.0424	3582	0.00617822	22.2555
family.Methanobacteriaceae.id.121	LAS	rs1035406	G	A	0.0994	-0.114725	0.0247994	4.07163e-06	0.0653	0.0398	0.1009	8585	0.00467503	40.3142
family.Methanobacteriaceae.id.121	LAS	rs11591293	G	T	0.4195	0.0722755	0.0158186	4.68529e-06	-0.0421	0.026	0.1059	8602	0.00729547	63.2021
family.Methanobacteriaceae.id.121	LAS	rs11630875	T	C	0.1819	0.0945198	0.0202139	3.70379e-06	-0.0279	0.0339	0.4107	8595	0.00572284	49.4594
family.Methanobacteriaceae.id.121	LAS	rs1549633	A	C	0.1561	0.0996735	0.0216667	3.88024e-06	-0.0682	0.0356	0.05569	8112	0.00565738	46.1424
family.Methanobacteriaceae.id.121	LAS	rs3754624	C	T	0.162	0.094128	0.0198389	2.68367e-06	0.004	0.0332	0.9048	8598	0.00582835	50.3942
family.Methanobacteriaceae.id.121	LAS	rs4278423	T	C	0.1064	0.105215	0.0233778	3.9804e-06	-0.0412	0.0386	0.2861	8603	0.00494758	42.7657
family.Methanobacteriaceae.id.121	LAS	rs7001029	C	T	0.0934	0.120726	0.0260989	2.83071e-06	0.014	0.0424	0.7421	8063	0.00472958	38.3063
family.Methanobacteriaceae.id.121	LAS	rs76784716	A	G	0.0716	0.136039	0.0284399	1.31382e-06	-0.0267	0.0497	0.5906	8600	0.00407194	35.1537
family.Methanobacteriaceae.id.121	LAS	rs9813022	A	G	0.3022	-0.0830795	0.0162642	3.07213e-07	-0.018	0.027	0.5035	8600	0.00709866	61.4706
genus.Fusicatenibacter.id.11305	LAS	rs1864685	A	C	0.4652	-0.0494799	0.0108105	4.96161e-06	-0.0261	0.0258	0.3114	17374	0.00529601	92.4921
genus.Fusicatenibacter.id.11305	LAS	rs2025938	G	A	0.0765	-0.0967298	0.0205426	2.98832e-06	-0.0393	0.0468	0.4002	15626	0.00310561	48.6732
genus.Fusicatenibacter.id.11305	LAS	rs2132128	G	A	0.165	-0.0771914	0.0160344	1.07686e-06	0.0037	0.0361	0.9187	17370	0.00357758	62.3585
genus.Fusicatenibacter.id.11305	LAS	rs3303	T	C	0.0765	-0.0953657	0.020407	3.93891e-06	-0.0515	0.0537	0.3375	16877	0.00289512	48.997
genus.Fusicatenibacter.id.11305	LAS	rs4378146	A	C	0.2416	-0.0616691	0.0125259	7.20451e-07	-0.0461	0.0293	0.1157	17384	0.00457143	79.8255
genus.Fusicatenibacter.id.11305	LAS	rs62187631	T	C	0.1402	-0.0710571	0.015924	4.54526e-06	-0.0453	0.0386	0.2409	16522	0.00378649	62.7906
genus.Fusicatenibacter.id.11305	LAS	rs62353480	A	G	0.171	-0.0701397	0.0145589	1.56768e-06	-0.0003	0.035	0.9928	16119	0.00424314	68.6781
genus.Fusicatenibacter.id.11305	LAS	rs704418	T	C	0.1859	0.0739124	0.0151073	7.77428e-07	0.0016	0.0354	0.9633	16626	0.00396552	66.1853
genus.Fusicatenibacter.id.11305	LAS	rs8063430	T	C	0.0596	-0.104026	0.022217	4.9289e-06	-0.0464	0.0567	0.4126	15552	0.00288585	45.0049
genus.Gordonibacter.id.821	LAS	rs322296	G	A	0.1193	0.17869	0.037722	4.02422e-06	0.0563	0.0408	0.1669	3595	0.00732008	26.495
genus.Gordonibacter.id.821	LAS	rs72714787	C	A	0.1044	0.181405	0.0377102	1.42889e-06	0.0872	0.0439	0.04668	3723	0.00707239	26.5038
genus.Gordonibacter.id.821	LAS	rs7294633	C	T	0.3509	0.12867	0.0249946	3.43763e-07	0.0215	0.0273	0.4306	3723	0.0106321	39.9871
genus.Methanobrevibacter.id.123	LAS	rs10202904	T	G	0.4672	-0.112811	0.0239106	3.08549e-06	0.0291	0.0255	0.2527	3583	0.0115378	41.7991
genus.Methanobrevibacter.id.123	LAS	rs76029318	T	C	0.0646	0.222849	0.0454319	1.07552e-06	-0.0761	0.0505	0.1315	3387	0.0064567	21.9979
genus.Methanobrevibacter.id.123	LAS	rs894996	C	A	0.0716	0.214213	0.0456045	3.81567e-06	-0.0973	0.0479	0.0424	3479	0.00626339	21.9151
genus.RuminococcaceaeUCG009.id.11366	LAS	rs12508214	C	T	0.3509	-0.0774649	0.0168937	4.75487e-06	-0.0079	0.027	0.7698	7511	0.00781931	59.1779
genus.RuminococcaceaeUCG009.id.11366	LAS	rs1550196	G	A	0.1173	0.130842	0.0262478	1.13288e-06	-0.0602	0.0419	0.1507	7389	0.00512965	38.0881
genus.RuminococcaceaeUCG009.id.11366	LAS	rs2058609	A	G	0.3141	0.0816464	0.017472	3.12485e-06	-0.0396	0.0272	0.145	7510	0.00756347	57.2193
genus.RuminococcaceaeUCG009.id.11366	LAS	rs2192926	A	G	0.2366	-0.089048	0.0192989	4.87746e-06	0.0414	0.0293	0.1576	7511	0.00685147	51.8026
genus.RuminococcaceaeUCG009.id.11366	LAS	rs4079028	C	T	0.1938	0.0915623	0.019936	3.28244e-06	-0.0299	0.0305	0.3264	7480	0.00666127	50.147
genus.RuminococcaceaeUCG009.id.11366	LAS	rs4708333	T	G	0.3022	-0.084033	0.0174757	1.56246e-06	0.0161	0.0266	0.5458	7511	0.00756087	57.2071
genus.Tyzzerella3.id.11335	LAS	rs17706273	T	C	0.1521	-0.140368	0.0274708	5.87816e-07	0.0796	0.0352	0.02378	5395	0.00670219	36.3888
genus.Tyzzerella3.id.11335	LAS	rs4904512	T	C	0.1988	-0.117151	0.0250306	3.09269e-06	0.0137	0.0346	0.6935	5396	0.00734943	39.9364
genus.Tyzzerella3.id.11335	LAS	rs55799124	A	G	0.2068	-0.11435	0.0238604	1.3355e-06	0.0443	0.0321	0.1684	5362	0.00775557	41.8948
genus.Tyzzerella3.id.11335	LAS	rs67476743	T	G	0.2853	0.132164	0.022208	3.74049e-09	-0.0098	0.0316	0.7567	4948	0.00901835	45.0107
genus.Tyzzerella3.id.11335	LAS	rs6920448	C	T	0.1153	-0.141081	0.0305446	4.15376e-06	-0.0241	0.039	0.5373	5010	0.00649231	32.726
genus.Tyzzerella3.id.11335	LAS	rs7019909	T	C	0.1014	0.144156	0.0301626	1.7612e-06	0.0035	0.0412	0.9323	5396	0.00610659	33.1413
genus.Tyzzerella3.id.11335	LAS	rs7333521	T	C	0.0427	-0.207191	0.0453121	4.87602e-06	0.067	0.0559	0.2302	4335	0.00506514	22.059
genus.Tyzzerella3.id.11335	LAS	rs75091807	G	T	0.0905	-0.184966	0.0383029	1.70674e-06	0.0652	0.0481	0.1754	4621	0.00561805	26.0964
genus.Tyzzerella3.id.11335	LAS	rs7561370	T	C	0.1223	0.131341	0.0286292	1.51605e-06	-0.0247	0.0386	0.523	5396	0.00643155	34.9164
order.Gastranaerophilales.id.1591	SVS	rs11150282	T	C	0.3211	0.098235	0.0197127	7.36053e-07	0.0019	0.0264	0.9432	5864	0.0085767	50.7115
order.Gastranaerophilales.id.1591	SVS	rs4129395	G	A	0.4264	0.0904264	0.0185253	1.21742e-06	0.0324	0.0231	0.1602	5878	0.00909986	53.9618
order.Gastranaerophilales.id.1591	SVS	rs79790072	T	C	0.0567	0.226103	0.0488017	3.5381e-06	0.0783	0.0551	0.1551	4104	0.00496815	20.4811
order.Gastranaerophilales.id.1591	SVS	rs9864379	T	C	0.1133	-0.160521	0.0292752	4.65873e-08	-0.0456	0.0381	0.2315	5768	0.00588722	34.1467
class.Melainabacteria.id.1589	SVS	rs10028567	C	T	0.0815	-0.0934027	0.0190343	3.72497e-06	-0.0897	0.0406	0.02717	16549	0.00316456	52.5303
class.Melainabacteria.id.1589	SVS	rs11110281	T	C	0.0676	-0.130554	0.0225943	1.40137e-08	-0.0238	0.0467	0.6107	15316	0.00288139	44.2532
class.Melainabacteria.id.1589	SVS	rs2370083	G	T	0.0885	-0.0842751	0.0184509	4.25666e-06	-0.075	0.0405	0.06394	16516	0.0032708	54.1912
class.Melainabacteria.id.1589	SVS	rs2952251	A	G	0.2525	-0.0639298	0.0126525	3.72237e-07	-0.0172	0.0261	0.5114	16612	0.00473524	79.0265
class.Melainabacteria.id.1589	SVS	rs35344081	G	A	0.2406	0.0609349	0.0129703	2.63845e-06	-0.0026	0.0278	0.924	16624	0.0046164	77.0897
class.Melainabacteria.id.1589	SVS	rs4968759	A	G	0.4264	-0.0544035	0.0111271	8.91881e-07	-0.0447	0.0234	0.05547	16624	0.005377	89.8597
class.Melainabacteria.id.1589	SVS	rs72739637	A	G	0.1064	0.0927983	0.0192021	1.82163e-06	0.0532	0.0382	0.1634	15111	0.0034345	52.0708
class.Melainabacteria.id.1589	SVS	rs9903102	C	A	0.164	-0.0693015	0.0154096	4.91806e-06	0.0007	0.0361	0.9852	16623	0.00388872	64.8867
family.Streptococcaceae.id.1850	SVS	rs11150282	T	C	0.3211	0.098235	0.0197127	7.36053e-07	0.0019	0.0264	0.9432	5864	0.0085767	50.7115
family.Streptococcaceae.id.1850	SVS	rs4129395	G	A	0.4264	0.0904264	0.0185253	1.21742e-06	0.0324	0.0231	0.1602	5878	0.00909986	53.9618
family.Streptococcaceae.id.1850	SVS	rs79790072	T	C	0.0567	0.226103	0.0488017	3.5381e-06	0.0783	0.0551	0.1551	4104	0.00496815	20.4811
family.Streptococcaceae.id.1850	SVS	rs9864379	T	C	0.1133	-0.160521	0.0292752	4.65873e-08	-0.0456	0.0381	0.2315	5768	0.00588722	34.1467
genus.Barnesiella.id.944	SVS	rs12909713	C	T	0.4692	-0.0550716	0.0120039	4.94527e-06	-0.0143	0.023	0.5359	14205	0.00583038	83.2946
genus.Barnesiella.id.944	SVS	rs13242616	T	C	0.3698	-0.0583747	0.0123176	2.29017e-06	0.0299	0.0258	0.2462	13945	0.00578809	81.1732
genus.Barnesiella.id.944	SVS	rs199035	G	A	0.5089	0.0559495	0.0119716	3.00294e-06	0.0027	0.0238	0.9108	13945	0.00595439	83.5193
genus.Barnesiella.id.944	SVS	rs2276875	A	G	0.2545	-0.0697176	0.0139537	4.65027e-07	0.0818	0.0294	0.005331	13893	0.00513192	71.6552
genus.Barnesiella.id.944	SVS	rs2428166	G	A	0.0487	-0.165859	0.0337309	8.50874e-07	0.0602	0.0572	0.2928	8091	0.00365074	29.6391
genus.Barnesiella.id.944	SVS	rs35177866	A	G	0.1243	0.0917125	0.0190133	2.94763e-06	-0.068	0.0432	0.116	13394	0.00391137	52.5868
genus.Barnesiella.id.944	SVS	rs60316894	C	T	0.0596	-0.121478	0.025184	1.19064e-06	-0.0144	0.0574	0.8023	12717	0.0031127	39.7015
genus.Barnesiella.id.944	SVS	rs62251337	A	G	0.1581	-0.0690763	0.0149374	4.24161e-06	0.0199	0.0283	0.4837	13945	0.00477778	66.9364
genus.Barnesiella.id.944	SVS	rs77455852	T	G	0.1213	-0.0891491	0.0195601	3.16354e-06	0.0135	0.0469	0.7737	13394	0.00380246	51.117
genus.Barnesiella.id.944	SVS	rs79795328	A	G	0.1252	-0.0818645	0.0176441	4.23302e-06	0.0614	0.0343	0.07356	13657	0.00413283	56.668
genus.Butyrivibrio.id.1993	SVS	rs11761679	T	C	0.1561	0.154775	0.0321539	2.20231e-06	-0.0703	0.0328	0.03224	3482	0.00885269	31.0825
genus.Butyrivibrio.id.1993	SVS	rs16941336	C	T	0.2644	0.127488	0.0267936	1.53182e-06	-0.0343	0.0302	0.2559	3482	0.010605	37.3009
genus.Butyrivibrio.id.1993	SVS	rs4537857	T	C	0.2922	-0.12459	0.0260992	1.80192e-06	-0.01	0.0256	0.6949	3482	0.0108841	38.2934
genus.Butyrivibrio.id.1993	SVS	rs72723662	C	T	0.1004	0.224078	0.0449336	7.86241e-07	-0.0031	0.0528	0.9531	3073	0.00719005	22.2406
genus.Butyrivibrio.id.1993	SVS	rs74622183	A	G	0.0875	-0.201027	0.0428204	2.45748e-06	0.1201	0.044	0.006276	3478	0.0066698	23.3399
genus.Butyrivibrio.id.1993	SVS	rs7752361	A	G	0.504	-0.11923	0.0239975	7.69113e-07	0.0261	0.023	0.2568	3481	0.0118294	41.6471
genus.Butyrivibrio.id.1993	SVS	rs7763512	G	A	0.3827	0.119846	0.0253367	3.10655e-06	0.0063	0.0245	0.7962	3259	0.0119657	39.4442
genus.CandidatusSoleaferrea.id.11350	SVS	rs10090365	A	G	0.5586	-0.0834413	0.0180989	4.17309e-06	0.0382	0.0238	0.109	6145	0.00891126	55.234
genus.CandidatusSoleaferrea.id.11350	SVS	rs10108780	A	G	0.2674	-0.092834	0.0199807	3.64079e-06	0.0178	0.026	0.4916	5999	0.00827376	50.0317
genus.CandidatusSoleaferrea.id.11350	SVS	rs4294381	T	C	0.1799	0.112197	0.023186	1.3685e-06	-0.0424	0.0294	0.1501	6145	0.00696971	43.1154
genus.LachnospiraceaeNK4A136group.id.11319	SVS	rs160061	A	G	0.4682	0.0513831	0.0108094	2.12198e-06	-0.0181	0.0239	0.4488	17234	0.00533933	92.5013
genus.LachnospiraceaeNK4A136group.id.11319	SVS	rs68104925	T	C	0.3708	-0.0549104	0.0115385	2.36779e-06	0.0569	0.0238	0.01708	17227	0.00500566	86.6563
genus.LachnospiraceaeNK4A136group.id.11319	SVS	rs73044693	A	G	0.0666	-0.10758	0.0229884	3.57256e-06	0.0797	0.0548	0.1457	12773	0.00339408	43.4934
genus.LachnospiraceaeNK4A136group.id.11319	SVS	rs7616165	G	T	0.0368	-0.230542	0.0483465	2.77391e-06	0.1549	0.0584	0.007968	4094	0.00502688	20.6739
genus.LachnospiraceaeNK4A136group.id.11319	SVS	rs76193507	A	G	0.0567	-0.22973	0.0499776	2.9309e-06	0.0639	0.0583	0.2731	3578	0.00556113	19.9978
genus.LachnospiraceaeNK4A136group.id.11319	SVS	rs7832116	A	G	0.1461	-0.0714756	0.0151703	3.57084e-06	-0.0372	0.038	0.3278	17219	0.00381363	65.9106
genus.LachnospiraceaeNK4A136group.id.11319	SVS	rs954878	A	G	0.4503	-0.0520656	0.0109082	1.78203e-06	0.0466	0.0235	0.04718	17227	0.00529336	91.6633
genus.Streptococcus.id.1853	SVS	rs10448310	A	G	0.4304	-0.0517935	0.0111324	3.30706e-06	-0.0509	0.0228	0.02557	16384	0.00545279	89.8173
genus.Streptococcus.id.1853	SVS	rs11110281	T	C	0.0676	-0.137519	0.0227398	2.58314e-09	-0.0238	0.0467	0.6107	15120	0.00290001	43.9699
genus.Streptococcus.id.1853	SVS	rs11720390	G	A	0.0746	0.107024	0.0228121	3.59482e-06	0.1366	0.0438	0.001831	15220	0.00287191	43.8305
genus.Streptococcus.id.1853	SVS	rs11764382	A	G	0.1909	-0.0695345	0.0143671	1.28631e-06	-0.0142	0.0296	0.631	16387	0.00422951	69.5948
genus.Streptococcus.id.1853	SVS	rs17708276	A	G	0.1282	-0.0793955	0.0170628	3.04096e-06	-0.0169	0.034	0.6193	16278	0.00358748	58.6
genus.Streptococcus.id.1853	SVS	rs1918540	G	A	0.2525	0.059639	0.0128148	2.44067e-06	-0.0055	0.0296	0.8535	16373	0.00474345	78.0252
genus.Streptococcus.id.1853	SVS	rs4968759	A	G	0.4264	-0.0515109	0.0112068	3.78116e-06	-0.0447	0.0234	0.05547	16384	0.00541674	89.2204
genus.Streptococcus.id.1853	SVS	rs6806351	T	C	0.2087	-0.0633829	0.0136647	4.93869e-06	0.033	0.0278	0.2357	15973	0.00456065	73.1719
genus.Streptococcus.id.1853	SVS	rs72739637	A	G	0.1064	0.0959942	0.0193213	1.03307e-06	0.0532	0.0382	0.1634	14920	0.00345694	51.7495
genus.Streptococcus.id.1853	SVS	rs7916711	A	G	0.0646	0.102891	0.0217362	2.71702e-06	-0.0219	0.0495	0.6587	15294	0.0029991	46.0001
genus.Streptococcus.id.1853	SVS	rs9903102	C	A	0.164	-0.0709483	0.0155275	4.17998e-06	0.0007	0.0361	0.9852	16384	0.00391539	64.394
order.Desulfovibrionales.id.3156	T2D	rs112381107	C	T	0.0477	0.21009	0.0456974	3.22e-06	0.0212	0.0151	0.1597	4455	0.00488802	21.8733
order.Desulfovibrionales.id.3156	T2D	rs11599763	T	C	0.3897	-0.0554862	0.0117486	2.61e-06	-0.0014	0.0067	0.8345	15144	0.00558905	85.1051
order.Desulfovibrionales.id.3156	T2D	rs17791387	A	G	0.1412	-0.0727501	0.0154369	2.25e-06	-0.0008	0.0086	0.9258	15047	0.0042867	64.771
order.Desulfovibrionales.id.3156	T2D	rs2692012	A	G	0.0636	0.112244	0.0253553	2.27e-06	-0.0016	0.0135	0.9057	13082	0.00300572	39.4334
order.Desulfovibrionales.id.3156	T2D	rs2838334	G	A	0.3231	0.0569024	0.0124223	4.17e-06	0.0169	0.0068	0.01302	15144	0.00528754	80.4896
order.Desulfovibrionales.id.3156	T2D	rs4506934	C	T	0.1123	-0.0953383	0.0201367	2.43e-06	0.0041	0.0108	0.7038	15037	0.00329169	49.654
order.Desulfovibrionales.id.3156	T2D	rs6058181	C	T	0.1233	0.0836765	0.0166098	2.53e-07	0.005	0.0096	0.6037	15076	0.00397758	60.1975
order.Desulfovibrionales.id.3156	T2D	rs9928243	C	A	0.4254	-0.0544713	0.0117811	3.97e-06	-0.0099	0.0065	0.1272	15143	0.00557411	84.8707
family.Desulfovibrionaceae.id.3169	T2D	rs112381107	C	T	0.0477	0.211435	0.0456962	2.82e-06	0.0212	0.0151	0.1597	4455	0.00488815	21.8739
family.Desulfovibrionaceae.id.3169	T2D	rs11599763	T	C	0.3897	-0.0555931	0.0117493	2.5e-06	-0.0014	0.0067	0.8345	15142	0.00558945	85.0999
family.Desulfovibrionaceae.id.3169	T2D	rs17791387	A	G	0.1412	-0.0729251	0.0154381	2.1e-06	-0.0008	0.0086	0.9258	15045	0.00428696	64.7664
family.Desulfovibrionaceae.id.3169	T2D	rs2692012	A	G	0.0636	0.114231	0.0253568	1.56e-06	-0.0016	0.0135	0.9057	13080	0.00300601	39.4311
family.Desulfovibrionaceae.id.3169	T2D	rs2838334	G	A	0.3231	0.0571419	0.012423	3.82e-06	0.0169	0.0068	0.01302	15142	0.00528796	80.4853
family.Desulfovibrionaceae.id.3169	T2D	rs4506934	C	T	0.1123	-0.0943381	0.020138	3.16e-06	0.0041	0.0108	0.7038	15035	0.00329191	49.6508
family.Desulfovibrionaceae.id.3169	T2D	rs6058181	C	T	0.1233	0.0834742	0.0166111	2.7e-07	0.005	0.0096	0.6037	15074	0.0039778	60.1928
family.Desulfovibrionaceae.id.3169	T2D	rs9928243	C	A	0.4254	-0.0541732	0.0117819	4.48e-06	-0.0099	0.0065	0.1272	15141	0.00557447	84.8649
genus.Bifidobacterium.id.436	T2D	rs182549	C	T	0.4911	0.119703	0.0127294	1.28e-20	0.0155	0.0079	0.0484	14778	0.0052878	78.5478
genus.Bifidobacterium.id.436	T2D	rs56108664	T	C	0.1849	0.0729971	0.0157926	2.44e-06	0.0088	0.0084	0.2934	13916	0.00452961	63.3117
genus.Bifidobacterium.id.436	T2D	rs62181700	G	A	0.2813	-0.0624643	0.0131205	2.17e-06	0.0106	0.0071	0.1365	14774	0.00513235	76.2061
genus.Bifidobacterium.id.436	T2D	rs7322849	T	C	0.0964	0.112428	0.0201813	1.08e-08	0.0151	0.0127	0.2333	14778	0.00334181	49.5442
genus.Bifidobacterium.id.436	T2D	rs73797465	T	G	0.0865	-0.0953566	0.0209236	4.38e-06	-0.004	0.0127	0.7522	14666	0.00324816	47.7863
genus.Bifidobacterium.id.436	T2D	rs75344046	C	T	0.0497	0.232354	0.0505979	4.86e-06	0.0134	0.0164	0.415	3856	0.0050993	19.7534
genus.Bifidobacterium.id.436	T2D	rs857444	C	T	0.3608	0.0558234	0.0121219	3.57e-06	0.0116	0.0067	0.08343	14777	0.00555168	82.484
genus.FamilyXIIIAD3011group.id.11293	T2D	rs12812672	T	C	0.0736	-0.096065	0.020828	2.56e-06	0.0156	0.0112	0.1638	13565	0.00352694	48.0052
genus.FamilyXIIIAD3011group.id.11293	T2D	rs16840310	A	G	0.3718	-0.0608052	0.0122149	6.75e-07	-0.0023	0.0066	0.7273	14201	0.00573185	81.8557
genus.FamilyXIIIAD3011group.id.11293	T2D	rs16940167	C	T	0.169	0.0732552	0.0159898	3.91e-06	-0.0251	0.0088	0.004319	14201	0.0043846	62.5311
genus.FamilyXIIIAD3011group.id.11293	T2D	rs17156849	G	A	0.0626	-0.112891	0.0245292	4.19e-06	-0.0001	0.0123	0.9935	13352	0.00304401	40.7616
genus.FamilyXIIIAD3011group.id.11293	T2D	rs62029761	A	G	0.0676	0.128753	0.0276002	3.89e-06	-0.024	0.0138	0.08247	9655	0.0037386	36.2242
genus.FamilyXIIIAD3011group.id.11293	T2D	rs62200412	C	T	0.171	-0.0800851	0.0163834	5.8e-07	0.007	0.0088	0.4261	13661	0.00444812	61.0283
genus.FamilyXIIIAD3011group.id.11293	T2D	rs72730932	C	A	0.164	-0.0899559	0.0177107	6.89e-07	0.0026	0.009	0.7728	13102	0.00429102	56.4546
genus.Roseburia.id.2012	T2D	rs16910295	T	C	0.0606	-0.0980434	0.020957	2.91e-06	-0.0291	0.0129	0.02385	16648	0.00285803	47.7111
genus.Roseburia.id.2012	T2D	rs2160994	T	C	0.3797	0.0550687	0.0112481	9.7e-07	0.016	0.0067	0.01695	17444	0.00507069	88.8937
genus.Roseburia.id.2012	T2D	rs2943022	T	C	0.4602	0.0493786	0.0106763	4.11e-06	-0.0011	0.0065	0.8654	17854	0.00521879	93.6546
genus.Roseburia.id.2012	T2D	rs6445851	G	A	0.4006	-0.0497336	0.0108158	3.53e-06	-0.0171	0.0065	0.008434	17851	0.00515269	92.4467
genus.Roseburia.id.2012	T2D	rs6930661	C	T	0.0755	-0.0961587	0.0204975	2.48e-06	-0.0089	0.0123	0.4675	16945	0.00287084	48.7807
genus.Roseburia.id.2012	T2D	rs9300744	C	T	0.2386	-0.0588452	0.0126228	4.75e-06	-0.0037	0.0075	0.6236	17854	0.0044176	79.2129
phylum.Tenericutes.id.3919	BMI	rs10108398	G	A	0.2913	0.0769142	0.0153953	1.09e-06	0.0046	0.0019	0.019	10932	0.00590663	64.9431
phylum.Tenericutes.id.3919	BMI	rs11890098	A	G	0.2555	0.074438	0.0153389	9.56571e-07	0.0027	0.002	0.18	11392	0.00569022	65.1825
class.Bacilli.id.1673	BMI	rs4028634	T	C	0.4254	0.0520614	0.0109842	2.2076e-06	-0.0067	0.0018	0.00016	17377	0.00521181	91.0297
class.Bacteroidia.id.912	BMI	rs7631304	G	A	0.17	-0.0645771	0.0132957	8.36781e-07	-0.0049	0.0023	0.03	18334	0.00408557	75.2039
class.Bacteroidia.id.912	BMI	rs929878	C	T	0.2445	-0.0548532	0.012153	4.73377e-06	-0.0032	0.002	0.11	18334	0.00446803	82.2755
class.Betaproteobacteria.id.2867	BMI	rs11128180	A	G	0.2237	0.0592944	0.0128769	3.67144e-06	-0.0021	0.0021	0.31	17151	0.00450751	77.6492
class.Betaproteobacteria.id.2867	BMI	rs1511453	A	G	0.0636	0.0923492	0.0199158	4.75765e-06	-0.0047	0.0036	0.2	17085	0.0029303	50.2054
class.Betaproteobacteria.id.2867	BMI	rs9964679	A	G	0.3101	0.052911	0.0114866	4.8458e-06	-0.003	0.0019	0.12	17151	0.00505034	87.0479
class.Melainabacteria.id.1589	BMI	rs11150282	T	C	0.3211	0.0989487	0.0196972	6.02892e-07	0.0003	0.0019	0.87	5873	0.00857034	50.7514
class.Melainabacteria.id.1589	BMI	rs4129395	G	A	0.4264	0.0896187	0.0185106	1.48056e-06	0.0039	0.0017	0.025	5887	0.00909324	54.0048
class.Melainabacteria.id.1589	BMI	rs9864379	T	C	0.1133	-0.159735	0.0292553	5.3606e-08	-0.0033	0.0028	0.24	5777	0.00588208	34.17
class.Mollicutes.id.3920	BMI	rs10108398	G	A	0.2913	0.0769142	0.0153953	1.09e-06	0.0046	0.0019	0.019	10932	0.00590663	64.9431
class.Mollicutes.id.3920	BMI	rs11890098	A	G	0.2555	0.074438	0.0153389	9.56571e-07	0.0027	0.002	0.18	11392	0.00569022	65.1825
order.Bacteroidales.id.913	BMI	rs7631304	G	A	0.17	-0.0645771	0.0132957	8.36781e-07	-0.0049	0.0023	0.03	18334	0.00408557	75.2039
order.Bacteroidales.id.913	BMI	rs929878	C	T	0.2445	-0.0548532	0.012153	4.73377e-06	-0.0032	0.002	0.11	18334	0.00446803	82.2755
order.Gastranaerophilales.id.1591	BMI	rs11150282	T	C	0.3211	0.098235	0.0197127	7.36053e-07	0.0003	0.0019	0.87	5864	0.0085767	50.7115
order.Gastranaerophilales.id.1591	BMI	rs4129395	G	A	0.4264	0.0904264	0.0185253	1.21742e-06	0.0039	0.0017	0.025	5878	0.00909986	53.9618
order.Gastranaerophilales.id.1591	BMI	rs9864379	T	C	0.1133	-0.160521	0.0292752	4.65873e-08	-0.0033	0.0028	0.24	5768	0.00588722	34.1467
order.Lactobacillales.id.1800	BMI	rs4028634	T	C	0.4254	0.0532915	0.01101	1.34806e-06	-0.0067	0.0018	0.00016	17295	0.00522418	90.8162
order.NB1n.id.3953	BMI	rs11251024	G	A	0.33	0.104201	0.0206737	6.62801e-07	0.0016	0.0018	0.37	5107	0.00938257	48.3517
order.NB1n.id.3953	BMI	rs11606187	A	G	0.1074	-0.154539	0.0326288	3.30586e-06	-0.0024	0.0027	0.38	5102	0.00597115	30.6358
order.NB1n.id.3953	BMI	rs13385922	T	C	0.4056	0.0929494	0.0201348	3.96829e-06	0.0033	0.0018	0.063	5106	0.00963313	49.6457
order.NB1n.id.3953	BMI	rs2172426	C	T	0.4473	-0.10212	0.0198947	3.17425e-07	-0.0058	0.0018	0.0011	5099	0.00976154	50.245
order.NB1n.id.3953	BMI	rs267959	A	G	0.3429	0.0988612	0.0209676	2.61993e-06	0.0002	0.0019	0.9	5107	0.00925229	47.6741
order.NB1n.id.3953	BMI	rs4383094	T	C	0.0964	0.149188	0.0320662	4.28134e-06	0.0036	0.0028	0.21	5091	0.00608831	31.1732
order.NB1n.id.3953	BMI	rs7911787	G	T	0.0656	-0.223071	0.0470232	3.38824e-06	-0.0126	0.0038	0.0011	3879	0.00545247	21.2551
order.Pasteurellales.id.3688	BMI	rs4822728	T	C	0.4374	0.0685479	0.0149032	4.71847e-06	0.0058	0.0018	0.0013	9412	0.00707868	67.0853
family.Lachnospiraceae.id.1987	BMI	rs11139361	T	C	0.3628	0.0494463	0.0110503	4.26262e-06	-0.005	0.0018	0.006	18333	0.00491194	90.4852
family.Lachnospiraceae.id.1987	BMI	rs11979110	T	C	0.4473	-0.0500924	0.0105069	1.81843e-06	0.0089	0.0016	4.2e-08	18339	0.00516301	95.1655
family.Pasteurellaceae.id.3689	BMI	rs4822728	T	C	0.4374	0.0685479	0.0149032	4.71847e-06	0.0058	0.0018	0.0013	9412	0.00707868	67.0853
genus.Adlercreutzia.id.812	BMI	rs9490822	C	T	0.4473	-0.0734512	0.0155789	2.54421e-06	-0.0045	0.0018	0.011	8243	0.00772697	64.1738
genus.Butyricimonas.id.945	BMI	rs7083431	A	C	0.3549	0.0703539	0.0144439	8.8546e-07	0.003	0.0019	0.1	10737	0.00640681	69.2206
genus.Butyricimonas.id.945	BMI	rs9657374	C	T	0.3022	0.0680719	0.0148172	4.50359e-06	0.0076	0.0019	5.2e-05	10737	0.00624638	67.4763
genus.Butyrivibrio.id.1993	BMI	rs11761679	T	C	0.1561	0.154775	0.0321539	2.20231e-06	0.0034	0.0022	0.12	3482	0.00885269	31.0825
genus.Butyrivibrio.id.1993	BMI	rs16941336	C	T	0.2644	0.127488	0.0267936	1.53182e-06	0.0055	0.0021	0.0073	3482	0.010605	37.3009
genus.Butyrivibrio.id.1993	BMI	rs4537857	T	C	0.2922	-0.12459	0.0260992	1.80192e-06	-0.002	0.0019	0.3	3482	0.0108841	38.2934
genus.Butyrivibrio.id.1993	BMI	rs7752361	A	G	0.504	-0.11923	0.0239975	7.69113e-07	-0.0004	0.0017	0.8	3481	0.0118294	41.6471
genus.Coprobacter.id.949	BMI	rs213863	C	T	0.3091	-0.0887412	0.0188377	2.34883e-06	-0.0065	0.0019	0.00076	6798	0.0077484	53.0693
genus.Coprococcus1.id.11301	BMI	rs1010560	C	A	0.2962	0.0580232	0.0122722	1.95915e-06	-0.0045	0.0019	0.019	16723	0.00484902	81.4756
genus.Erysipelatoclostridium.id.11381	BMI	rs17804233	T	C	0.4821	-0.0662914	0.0144203	4.59e-06	0.0034	0.0017	0.05	9783	0.00703859	69.3324
genus.Erysipelatoclostridium.id.11381	BMI	rs340991	A	G	0.2982	-0.0740482	0.0158891	3.75e-06	0.0015	0.0019	0.42	9781	0.00639339	62.9232
genus.Erysipelatoclostridium.id.11381	BMI	rs4697572	A	G	0.2455	-0.0810636	0.0163308	7.59e-07	0.0069	0.002	0.00049	9779	0.00622281	61.2214
genus.Erysipelatoclostridium.id.11381	BMI	rs622418	A	G	0.5109	-0.0668051	0.0143224	3.68e-06	0.0015	0.0018	0.41	9783	0.00708634	69.8062
genus.Escherichia.Shigella.id.3504	BMI	rs1154904	A	G	0.4642	-0.0613376	0.0130644	3.03751e-06	-0.0037	0.0017	0.032	12002	0.00633716	76.531
genus.LachnospiraceaeFCS020group.id.11314	BMI	rs10093861	G	A	0.498	-0.0568869	0.0121152	3.05624e-06	-0.0031	0.0017	0.069	13772	0.00595769	82.529
genus.LachnospiraceaeFCS020group.id.11314	BMI	rs1363769	T	C	0.0328	-0.200628	0.0449372	1.58163e-06	-0.0042	0.004	0.3	3555	0.00622077	22.2408
genus.LachnospiraceaeFCS020group.id.11314	BMI	rs9788306	C	T	0.2843	-0.062804	0.0130744	1.38618e-06	-0.0035	0.0019	0.07	13772	0.005523	76.4741
genus.Parabacteroides.id.954	BMI	rs4236095	G	A	0.1252	0.0761961	0.0157042	1.93145e-06	0.0075	0.0025	0.0031	16383	0.00387175	63.6697
genus.Roseburia.id.2012	BMI	rs2160994	T	C	0.3797	0.0550687	0.0112481	9.7e-07	-0.0052	0.0018	0.0043	17444	0.00507069	88.8937
genus.Roseburia.id.2012	BMI	rs2943022	T	C	0.4602	0.0493786	0.0106763	4.11e-06	-0.0016	0.0017	0.35	17854	0.00521879	93.6546
genus.Roseburia.id.2012	BMI	rs6445851	G	A	0.4006	-0.0497336	0.0108158	3.53e-06	0.0007	0.0018	0.7	17851	0.00515269	92.4467
genus.Roseburia.id.2012	BMI	rs6930661	C	T	0.0755	-0.0961587	0.0204975	2.48e-06	0.007	0.0033	0.036	16945	0.00287084	48.7807
genus.RuminococcaceaeUCG003.id.11361	BMI	rs10490280	C	T	0.2177	-0.0672094	0.0143309	4.15551e-06	0.0063	0.002	0.0019	14004	0.00495809	69.7691
genus.RuminococcaceaeUCG003.id.11361	BMI	rs11613919	G	T	0.2127	0.0727604	0.0155716	1.62509e-06	-0.007	0.0023	0.0026	14309	0.00446798	64.2103
genus.RuminococcaceaeUCG003.id.11361	BMI	rs16959793	A	C	0.2803	-0.062527	0.0131259	2.21709e-06	0.0007	0.002	0.72	14412	0.00525845	76.1749
genus.RuminococcaceaeUCG003.id.11361	BMI	rs4452755	A	C	0.3052	-0.0634463	0.0134741	3.29335e-06	-0.0015	0.0019	0.43	14406	0.00512538	74.2063
genus.RuminococcaceaeUCG003.id.11361	BMI	rs4532474	G	A	0.1491	0.0769231	0.017045	4.82127e-06	-0.0035	0.0026	0.17	14412	0.0040543	58.6602
genus.RuminococcaceaeUCG003.id.11361	BMI	rs6759615	A	G	0.0696	0.102523	0.0200204	7.86224e-07	-0.0055	0.0033	0.092	14410	0.0034543	49.9421
genus.RuminococcaceaeUCG005.id.11363	BMI	rs10873449	T	C	0.169	0.0654843	0.0143973	4.11e-06	0.0063	0.0023	0.0068	16098	0.00429611	69.4486
genus.RuminococcaceaeUCG005.id.11363	BMI	rs12458218	T	C	0.1769	0.0677322	0.0144525	2.41e-06	0.0047	0.0023	0.041	16099	0.00427953	69.1836
genus.Ruminococcus1.id.11373	BMI	rs7117576	A	G	0.0885	0.0829505	0.0170891	6.47979e-07	0.0101	0.0027	0.00021	16606	0.00351146	58.5097
genus.Ruminococcus1.id.11373	BMI	rs7583465	C	T	0.3767	0.0527654	0.0112619	2.55613e-06	0.0027	0.0017	0.12	16588	0.00532447	88.7843
genus.Senegalimassilia.id.11160	BMI	rs11787826	C	A	0.4284	0.081327	0.0171154	2.63466e-06	-0.0046	0.0017	0.0072	6923	0.0083689	58.41
genus.Turicibacter.id.2162	BMI	rs2834977	T	C	0.173	-0.0959995	0.0208261	3.95588e-06	0.0074	0.0024	0.0023	8946	0.00533873	48.0059
genus.Turicibacter.id.2162	BMI	rs4869133	G	A	0.0885	0.131186	0.027197	2.55369e-06	-0.0071	0.0033	0.03	8256	0.00443384	36.7599
class.Actinobacteria.id.419	GOUT	rs7322849	T	C	0.0964	0.0944467	0.0192976	6.20794e-07	0.2	0.08	0.0168384	16313	0.00316654	51.8136
class.Methanobacteria.id.119	GOUT	rs10202904	T	G	0.4672	-0.121754	0.0235357	3.0143e-07	0.046	0.032	0.159782	3695	0.0113682	42.4657
class.Methanobacteria.id.119	GOUT	rs894996	C	A	0.0716	0.216999	0.0449076	1.87557e-06	-0.12	0.068	0.0920556	3582	0.00617822	22.2555
order.Bacillales.id.1674	GOUT	rs10233278	T	C	0.4125	-0.116319	0.0248527	3.50803e-06	-0.052	0.033	0.118279	3239	0.0122702	40.2122
order.Bacillales.id.1674	GOUT	rs4617108	A	G	0.0606	0.248861	0.0525929	1.97506e-06	0.12	0.068	0.0823645	3018	0.00626075	19.0014
order.Methanobacteriales.id.120	GOUT	rs10202904	T	G	0.4672	-0.121754	0.0235357	3.0143e-07	0.046	0.032	0.159782	3695	0.0113682	42.4657
order.Methanobacteriales.id.120	GOUT	rs894996	C	A	0.0716	0.216999	0.0449076	1.87557e-06	-0.12	0.068	0.0920556	3582	0.00617822	22.2555
order.NB1n.id.3953	GOUT	rs11251024	G	A	0.33	0.104201	0.0206737	6.62801e-07	-0.024	0.034	0.494343	5107	0.00938257	48.3517
order.NB1n.id.3953	GOUT	rs11606187	A	G	0.1074	-0.154539	0.0326288	3.30586e-06	-0.01	0.055	0.85817	5102	0.00597115	30.6358
order.NB1n.id.3953	GOUT	rs13385922	T	C	0.4056	0.0929494	0.0201348	3.96829e-06	-0.019	0.036	0.603475	5106	0.00963313	49.6457
order.NB1n.id.3953	GOUT	rs2172426	C	T	0.4473	-0.10212	0.0198947	3.17425e-07	0.029	0.034	0.402176	5099	0.00976154	50.245
order.NB1n.id.3953	GOUT	rs267959	A	G	0.3429	0.0988612	0.0209676	2.61993e-06	-0.0033	0.033	0.9214	5107	0.00925229	47.6741
order.NB1n.id.3953	GOUT	rs4383094	T	C	0.0964	0.149188	0.0320662	4.28134e-06	-0.097	0.071	0.180847	5091	0.00608831	31.1732
order.NB1n.id.3953	GOUT	rs7911787	G	T	0.0656	-0.223071	0.0470232	3.38824e-06	0.15	0.065	0.0264667	3879	0.00545247	21.2551
family.Lactobacillaceae.id.1836	GOUT	rs16861661	G	A	0.0497	-0.193287	0.0379293	2.70131e-07	0.12	0.069	0.0807997	5385	0.00487212	26.355
family.Lactobacillaceae.id.1836	GOUT	rs768253	T	G	0.3907	-0.0792344	0.0170604	3.60763e-06	0.036	0.033	0.279396	7059	0.00823523	58.5986
family.Methanobacteriaceae.id.121	GOUT	rs10202904	T	G	0.4672	-0.121754	0.0235357	3.0143e-07	0.046	0.032	0.159782	3695	0.0113682	42.4657
family.Methanobacteriaceae.id.121	GOUT	rs894996	C	A	0.0716	0.216999	0.0449076	1.87557e-06	-0.12	0.068	0.0920556	3582	0.00617822	22.2555
genus.Holdemania.id.2157	GOUT	rs1867876	T	C	0.2942	0.0842919	0.0162192	2.7388e-07	0.028	0.03	0.34633	9109	0.00672312	61.6419
genus.Holdemania.id.2157	GOUT	rs6133067	T	C	0.3111	0.0910829	0.0178561	5.16929e-07	0.031	0.059	0.609909	8863	0.0062791	55.9907
genus.Holdemania.id.2157	GOUT	rs9500080	C	T	0.2346	0.0926764	0.0178886	4.08515e-07	0.094	0.039	0.0172874	9106	0.00610151	55.8892
genus.Methanobrevibacter.id.123	GOUT	rs10202904	T	G	0.4672	-0.112811	0.0239106	3.08549e-06	0.046	0.032	0.159782	3583	0.0115378	41.7991
genus.Methanobrevibacter.id.123	GOUT	rs894996	C	A	0.0716	0.214213	0.0456045	3.81567e-06	-0.12	0.068	0.0920556	3479	0.00626339	21.9151
genus.RuminococcaceaeUCG004.id.11362	GOUT	rs6769553	A	G	0.2843	0.0849743	0.0157451	7.91068e-08	0.11	0.035	0.00244281	9501	0.00664038	63.4986
class.Actinobacteria.id.419	URATE	rs7322849	T	C	0.0964	0.0944467	0.0192976	6.20794e-07	0.034	0.013	0.0125606	16313	0.00316654	51.8136
order.Pasteurellales.id.3688	URATE	rs4822728	T	C	0.4374	0.0685479	0.0149032	4.71847e-06	0.012	0.0057	0.0484262	9412	0.00707868	67.0853
family.Pasteurellaceae.id.3689	URATE	rs4822728	T	C	0.4374	0.0685479	0.0149032	4.71847e-06	0.012	0.0057	0.0484262	9412	0.00707868	67.0853
family.Victivallaceae.id.2255	URATE	rs2944282	T	C	0.3002	-0.124197	0.0257026	1.56601e-06	0.0077	0.006	0.223681	3555	0.0108257	38.8847
family.Victivallaceae.id.2255	URATE	rs4396289	C	T	0.16	-0.152918	0.0288525	1.53782e-07	0.0088	0.0074	0.260086	3913	0.00877963	34.6413
family.Victivallaceae.id.2255	URATE	rs6545794	A	G	0.0885	-0.197786	0.0410495	5.97005e-07	0.017	0.01	0.0993848	3916	0.00618238	24.3484
family.Victivallaceae.id.2255	URATE	rs7077363	G	A	0.164	0.148942	0.0318366	2.83376e-06	-0.0057	0.0074	0.4669	3912	0.00796528	31.3943
genus.Eubacteriumcoprostanoligenesgroup.id.11375	URATE	rs12906958	C	T	0.3022	-0.0533159	0.0115935	4.34803e-06	-0.0064	0.0057	0.288807	17380	0.0049384	86.2455
genus.Eubacteriumcoprostanoligenesgroup.id.11375	URATE	rs17159861	C	T	0.1332	0.0962228	0.0168388	1.03787e-08	0.02	0.0092	0.0420378	17380	0.00340531	59.3797
genus.Eubacteriumcoprostanoligenesgroup.id.11375	URATE	rs9648214	T	C	0.1183	-0.0828719	0.016431	2.5203e-07	-0.0064	0.0088	0.495336	17379	0.00348974	60.8536
genus.Coprococcus2.id.11302	URATE	rs2482516	C	T	0.2256	0.0754415	0.0164619	4.72333e-06	0.0053	0.007	0.47324	11483	0.00526228	60.7359
genus.Coprococcus2.id.11302	URATE	rs6677933	C	T	0.2416	-0.0804405	0.0164216	1.18501e-06	-0.016	0.0068	0.0228518	11483	0.00527511	60.8847
genus.Eggerthella.id.819	URATE	rs2223081	G	A	0.2922	0.102572	0.0221108	3.88889e-06	-0.013	0.0066	0.0630928	5147	0.00871049	45.2093
genus.LachnospiraceaeUCG004.id.11324	URATE	rs11128180	A	G	0.2237	0.0648288	0.0140126	4.51737e-06	-0.009	0.0071	0.232234	14466	0.00490902	71.3544
genus.LachnospiraceaeUCG004.id.11324	URATE	rs12673420	G	A	0.4414	0.0554351	0.0118375	2.98079e-06	-0.0058	0.0056	0.332024	14463	0.005807	84.4655
genus.LachnospiraceaeUCG004.id.11324	URATE	rs12894272	A	G	0.3002	0.0579792	0.0125229	4.33949e-06	-0.011	0.0059	0.0843607	14463	0.00549092	79.8427
genus.LachnospiraceaeUCG004.id.11324	URATE	rs2444793	C	T	0.4702	-0.0542433	0.0118188	4.77076e-06	0.0029	0.0054	0.607571	14463	0.00581616	84.5996
genus.LachnospiraceaeUCG004.id.11324	URATE	rs2882478	G	A	0.4553	-0.0577091	0.0118338	1.20811e-06	-0.0006	0.0057	0.92244	14466	0.00580759	84.4917
genus.Parasutterella.id.2892	URATE	rs10899911	A	G	0.2724	-0.0717102	0.0148151	1.15272e-06	-0.0024	0.0061	0.714424	11386	0.00589326	67.4866
genus.Parasutterella.id.2892	URATE	rs2090816	A	C	0.1571	0.0840967	0.0177315	2.89715e-06	0.013	0.0077	0.118802	11385	0.00492919	56.3869
genus.Parasutterella.id.2892	URATE	rs2387977	T	C	0.4583	-0.0681778	0.0134756	5.38476e-07	-0.012	0.0054	0.0308511	11345	0.00649856	74.1954
genus.Parasutterella.id.2892	URATE	rs6828768	C	T	0.5	0.0636852	0.0132645	1.78328e-06	0.0034	0.0054	0.545341	11386	0.00657766	75.3759
genus.Parasutterella.id.2892	URATE	rs7303158	C	T	0.4423	0.0646859	0.0134256	1.32776e-06	0.0026	0.0053	0.641047	11386	0.00649925	74.4715
genus.Parasutterella.id.2892	URATE	rs7572229	G	A	0.4901	0.066273	0.0132736	6.31698e-07	0.0027	0.0055	0.643634	11383	0.00657492	75.3244
genus.Parasutterella.id.2892	URATE	rs8039785	T	G	0.4523	0.0618345	0.0133	3.62095e-06	0.0013	0.0054	0.821752	11383	0.00656192	75.1745
genus.Parasutterella.id.2892	URATE	rs823424	G	A	0.2097	-0.0713448	0.0156958	4.95295e-06	-0.0012	0.0068	0.862607	11386	0.00556444	63.7
genus.RuminococcaceaeNK4A214group.id.11358	URATE	rs12642039	T	C	0.3658	-0.0553003	0.0119397	3.43005e-06	-0.0023	0.0058	0.702982	15276	0.00545281	83.7429
genus.RuminococcaceaeNK4A214group.id.11358	URATE	rs12731	A	G	0.4513	-0.0527684	0.0115053	4.87237e-06	-0.014	0.0053	0.0172791	15288	0.00565311	86.9048
genus.RuminococcaceaeNK4A214group.id.11358	URATE	rs136761	G	A	0.4294	-0.0587521	0.0119155	8.15195e-07	0.0021	0.0064	0.75584	14822	0.00563028	83.9132
genus.RuminococcaceaeNK4A214group.id.11358	URATE	rs4814689	C	T	0.0666	-0.1083	0.0230708	4.5519e-06	-0.011	0.011	0.33672	14009	0.00308452	43.3386
genus.RuminococcaceaeNK4A214group.id.11358	URATE	rs5994253	A	G	0.1461	-0.0811302	0.0157621	2.35183e-07	-0.0011	0.0087	0.904081	15288	0.00413273	63.4351
genus.RuminococcaceaeNK4A214group.id.11358	URATE	rs7573569	T	C	0.0716	0.107739	0.0233638	3.23139e-06	0.018	0.011	0.129827	14822	0.00287937	42.7955
phylum.Tenericutes.id.3919	BMI	rs10108398	G	A	0.2913	0.0769142	0.0153953	1.09e-06	0.0046	0.0019	0.019	10932	0.00590663	64.9431
phylum.Tenericutes.id.3919	BMI	rs11890098	A	G	0.2555	0.074438	0.0153389	9.56571e-07	0.0027	0.002	0.18	11392	0.00569022	65.1825
class.Bacilli.id.1673	BMI	rs4028634	T	C	0.4254	0.0520614	0.0109842	2.2076e-06	-0.0067	0.0018	0.00016	17377	0.00521181	91.0297
class.Bacteroidia.id.912	BMI	rs7631304	G	A	0.17	-0.0645771	0.0132957	8.36781e-07	-0.0049	0.0023	0.03	18334	0.00408557	75.2039
class.Bacteroidia.id.912	BMI	rs929878	C	T	0.2445	-0.0548532	0.012153	4.73377e-06	-0.0032	0.002	0.11	18334	0.00446803	82.2755
class.Betaproteobacteria.id.2867	BMI	rs11128180	A	G	0.2237	0.0592944	0.0128769	3.67144e-06	-0.0021	0.0021	0.31	17151	0.00450751	77.6492
class.Betaproteobacteria.id.2867	BMI	rs1511453	A	G	0.0636	0.0923492	0.0199158	4.75765e-06	-0.0047	0.0036	0.2	17085	0.0029303	50.2054
class.Betaproteobacteria.id.2867	BMI	rs9964679	A	G	0.3101	0.052911	0.0114866	4.8458e-06	-0.003	0.0019	0.12	17151	0.00505034	87.0479
class.Melainabacteria.id.1589	BMI	rs11150282	T	C	0.3211	0.0989487	0.0196972	6.02892e-07	0.0003	0.0019	0.87	5873	0.00857034	50.7514
class.Melainabacteria.id.1589	BMI	rs4129395	G	A	0.4264	0.0896187	0.0185106	1.48056e-06	0.0039	0.0017	0.025	5887	0.00909324	54.0048
class.Melainabacteria.id.1589	BMI	rs9864379	T	C	0.1133	-0.159735	0.0292553	5.3606e-08	-0.0033	0.0028	0.24	5777	0.00588208	34.17
class.Mollicutes.id.3920	BMI	rs10108398	G	A	0.2913	0.0769142	0.0153953	1.09e-06	0.0046	0.0019	0.019	10932	0.00590663	64.9431
class.Mollicutes.id.3920	BMI	rs11890098	A	G	0.2555	0.074438	0.0153389	9.56571e-07	0.0027	0.002	0.18	11392	0.00569022	65.1825
order.Bacteroidales.id.913	BMI	rs7631304	G	A	0.17	-0.0645771	0.0132957	8.36781e-07	-0.0049	0.0023	0.03	18334	0.00408557	75.2039
order.Bacteroidales.id.913	BMI	rs929878	C	T	0.2445	-0.0548532	0.012153	4.73377e-06	-0.0032	0.002	0.11	18334	0.00446803	82.2755
order.Gastranaerophilales.id.1591	BMI	rs11150282	T	C	0.3211	0.098235	0.0197127	7.36053e-07	0.0003	0.0019	0.87	5864	0.0085767	50.7115
order.Gastranaerophilales.id.1591	BMI	rs4129395	G	A	0.4264	0.0904264	0.0185253	1.21742e-06	0.0039	0.0017	0.025	5878	0.00909986	53.9618
order.Gastranaerophilales.id.1591	BMI	rs9864379	T	C	0.1133	-0.160521	0.0292752	4.65873e-08	-0.0033	0.0028	0.24	5768	0.00588722	34.1467
order.Lactobacillales.id.1800	BMI	rs4028634	T	C	0.4254	0.0532915	0.01101	1.34806e-06	-0.0067	0.0018	0.00016	17295	0.00522418	90.8162
order.NB1n.id.3953	BMI	rs11251024	G	A	0.33	0.104201	0.0206737	6.62801e-07	0.0016	0.0018	0.37	5107	0.00938257	48.3517
order.NB1n.id.3953	BMI	rs11606187	A	G	0.1074	-0.154539	0.0326288	3.30586e-06	-0.0024	0.0027	0.38	5102	0.00597115	30.6358
order.NB1n.id.3953	BMI	rs13385922	T	C	0.4056	0.0929494	0.0201348	3.96829e-06	0.0033	0.0018	0.063	5106	0.00963313	49.6457
order.NB1n.id.3953	BMI	rs2172426	C	T	0.4473	-0.10212	0.0198947	3.17425e-07	-0.0058	0.0018	0.0011	5099	0.00976154	50.245
order.NB1n.id.3953	BMI	rs267959	A	G	0.3429	0.0988612	0.0209676	2.61993e-06	0.0002	0.0019	0.9	5107	0.00925229	47.6741
order.NB1n.id.3953	BMI	rs4383094	T	C	0.0964	0.149188	0.0320662	4.28134e-06	0.0036	0.0028	0.21	5091	0.00608831	31.1732
order.NB1n.id.3953	BMI	rs7911787	G	T	0.0656	-0.223071	0.0470232	3.38824e-06	-0.0126	0.0038	0.0011	3879	0.00545247	21.2551
order.Pasteurellales.id.3688	BMI	rs4822728	T	C	0.4374	0.0685479	0.0149032	4.71847e-06	0.0058	0.0018	0.0013	9412	0.00707868	67.0853
family.Lachnospiraceae.id.1987	BMI	rs11139361	T	C	0.3628	0.0494463	0.0110503	4.26262e-06	-0.005	0.0018	0.006	18333	0.00491194	90.4852
family.Lachnospiraceae.id.1987	BMI	rs11979110	T	C	0.4473	-0.0500924	0.0105069	1.81843e-06	0.0089	0.0016	4.2e-08	18339	0.00516301	95.1655
family.Pasteurellaceae.id.3689	BMI	rs4822728	T	C	0.4374	0.0685479	0.0149032	4.71847e-06	0.0058	0.0018	0.0013	9412	0.00707868	67.0853
genus.Adlercreutzia.id.812	BMI	rs9490822	C	T	0.4473	-0.0734512	0.0155789	2.54421e-06	-0.0045	0.0018	0.011	8243	0.00772697	64.1738
genus.Butyricimonas.id.945	BMI	rs7083431	A	C	0.3549	0.0703539	0.0144439	8.8546e-07	0.003	0.0019	0.1	10737	0.00640681	69.2206
genus.Butyricimonas.id.945	BMI	rs9657374	C	T	0.3022	0.0680719	0.0148172	4.50359e-06	0.0076	0.0019	5.2e-05	10737	0.00624638	67.4763
genus.Butyrivibrio.id.1993	BMI	rs11761679	T	C	0.1561	0.154775	0.0321539	2.20231e-06	0.0034	0.0022	0.12	3482	0.00885269	31.0825
genus.Butyrivibrio.id.1993	BMI	rs16941336	C	T	0.2644	0.127488	0.0267936	1.53182e-06	0.0055	0.0021	0.0073	3482	0.010605	37.3009
genus.Butyrivibrio.id.1993	BMI	rs4537857	T	C	0.2922	-0.12459	0.0260992	1.80192e-06	-0.002	0.0019	0.3	3482	0.0108841	38.2934
genus.Butyrivibrio.id.1993	BMI	rs7752361	A	G	0.504	-0.11923	0.0239975	7.69113e-07	-0.0004	0.0017	0.8	3481	0.0118294	41.6471
genus.Coprobacter.id.949	BMI	rs213863	C	T	0.3091	-0.0887412	0.0188377	2.34883e-06	-0.0065	0.0019	0.00076	6798	0.0077484	53.0693
genus.Coprococcus1.id.11301	BMI	rs1010560	C	A	0.2962	0.0580232	0.0122722	1.95915e-06	-0.0045	0.0019	0.019	16723	0.00484902	81.4756
genus.Erysipelatoclostridium.id.11381	BMI	rs17804233	T	C	0.4821	-0.0662914	0.0144203	4.59e-06	0.0034	0.0017	0.05	9783	0.00703859	69.3324
genus.Erysipelatoclostridium.id.11381	BMI	rs340991	A	G	0.2982	-0.0740482	0.0158891	3.75e-06	0.0015	0.0019	0.42	9781	0.00639339	62.9232
genus.Erysipelatoclostridium.id.11381	BMI	rs4697572	A	G	0.2455	-0.0810636	0.0163308	7.59e-07	0.0069	0.002	0.00049	9779	0.00622281	61.2214
genus.Erysipelatoclostridium.id.11381	BMI	rs622418	A	G	0.5109	-0.0668051	0.0143224	3.68e-06	0.0015	0.0018	0.41	9783	0.00708634	69.8062
genus.Escherichia.Shigella.id.3504	BMI	rs1154904	A	G	0.4642	-0.0613376	0.0130644	3.03751e-06	-0.0037	0.0017	0.032	12002	0.00633716	76.531
genus.LachnospiraceaeFCS020group.id.11314	BMI	rs10093861	G	A	0.498	-0.0568869	0.0121152	3.05624e-06	-0.0031	0.0017	0.069	13772	0.00595769	82.529
genus.LachnospiraceaeFCS020group.id.11314	BMI	rs1363769	T	C	0.0328	-0.200628	0.0449372	1.58163e-06	-0.0042	0.004	0.3	3555	0.00622077	22.2408
genus.LachnospiraceaeFCS020group.id.11314	BMI	rs9788306	C	T	0.2843	-0.062804	0.0130744	1.38618e-06	-0.0035	0.0019	0.07	13772	0.005523	76.4741
genus.Parabacteroides.id.954	BMI	rs4236095	G	A	0.1252	0.0761961	0.0157042	1.93145e-06	0.0075	0.0025	0.0031	16383	0.00387175	63.6697
genus.Roseburia.id.2012	BMI	rs2160994	T	C	0.3797	0.0550687	0.0112481	9.7e-07	-0.0052	0.0018	0.0043	17444	0.00507069	88.8937
genus.Roseburia.id.2012	BMI	rs2943022	T	C	0.4602	0.0493786	0.0106763	4.11e-06	-0.0016	0.0017	0.35	17854	0.00521879	93.6546
genus.Roseburia.id.2012	BMI	rs6445851	G	A	0.4006	-0.0497336	0.0108158	3.53e-06	0.0007	0.0018	0.7	17851	0.00515269	92.4467
genus.Roseburia.id.2012	BMI	rs6930661	C	T	0.0755	-0.0961587	0.0204975	2.48e-06	0.007	0.0033	0.036	16945	0.00287084	48.7807
genus.RuminococcaceaeUCG003.id.11361	BMI	rs10490280	C	T	0.2177	-0.0672094	0.0143309	4.15551e-06	0.0063	0.002	0.0019	14004	0.00495809	69.7691
genus.RuminococcaceaeUCG003.id.11361	BMI	rs11613919	G	T	0.2127	0.0727604	0.0155716	1.62509e-06	-0.007	0.0023	0.0026	14309	0.00446798	64.2103
genus.RuminococcaceaeUCG003.id.11361	BMI	rs16959793	A	C	0.2803	-0.062527	0.0131259	2.21709e-06	0.0007	0.002	0.72	14412	0.00525845	76.1749
genus.RuminococcaceaeUCG003.id.11361	BMI	rs4452755	A	C	0.3052	-0.0634463	0.0134741	3.29335e-06	-0.0015	0.0019	0.43	14406	0.00512538	74.2063
genus.RuminococcaceaeUCG003.id.11361	BMI	rs4532474	G	A	0.1491	0.0769231	0.017045	4.82127e-06	-0.0035	0.0026	0.17	14412	0.0040543	58.6602
genus.RuminococcaceaeUCG003.id.11361	BMI	rs6759615	A	G	0.0696	0.102523	0.0200204	7.86224e-07	-0.0055	0.0033	0.092	14410	0.0034543	49.9421
genus.RuminococcaceaeUCG005.id.11363	BMI	rs10873449	T	C	0.169	0.0654843	0.0143973	4.11e-06	0.0063	0.0023	0.0068	16098	0.00429611	69.4486
genus.RuminococcaceaeUCG005.id.11363	BMI	rs12458218	T	C	0.1769	0.0677322	0.0144525	2.41e-06	0.0047	0.0023	0.041	16099	0.00427953	69.1836
genus.Ruminococcus1.id.11373	BMI	rs7117576	A	G	0.0885	0.0829505	0.0170891	6.47979e-07	0.0101	0.0027	0.00021	16606	0.00351146	58.5097
genus.Ruminococcus1.id.11373	BMI	rs7583465	C	T	0.3767	0.0527654	0.0112619	2.55613e-06	0.0027	0.0017	0.12	16588	0.00532447	88.7843
genus.Senegalimassilia.id.11160	BMI	rs11787826	C	A	0.4284	0.081327	0.0171154	2.63466e-06	-0.0046	0.0017	0.0072	6923	0.0083689	58.41
genus.Turicibacter.id.2162	BMI	rs2834977	T	C	0.173	-0.0959995	0.0208261	3.95588e-06	0.0074	0.0024	0.0023	8946	0.00533873	48.0059
genus.Turicibacter.id.2162	BMI	rs4869133	G	A	0.0885	0.131186	0.027197	2.55369e-06	-0.0071	0.0033	0.03	8256	0.00443384	36.7599

## Sheet: Table S5
Instrumental variables used in MR analysis of the association between Mineral nutrients and Gut microbiota (MR PIVW < 0.05)
Exposure	Outcome	SNP	Effect allele	Other allele	EAF	Exposure			Outcome			N	R²	F
						Beta	SE	P-value	Beta	SE	P-value
calcium	genus.Coprobacter.id.949	rs10491003	T	C	0.09	0.027	0.005	4.8e-09	0.0442765	0.0303205	0.109313	60040	0.00332005	199.993
calcium	genus.Coprobacter.id.949	rs1570669	G	A	0.34	-0.018	0.003	9.1e-12	-0.00479831	0.0180351	0.800201	60966	0.0054378	333.322
calcium	genus.Coprobacter.id.949	rs1801725	T	G	0.15	0.071	0.004	8.9e-86	0.0454126	0.0251188	0.0691735	61054	0.00407804	249.992
calcium	genus.Coprobacter.id.949	rs7336933	G	A	0.85	-0.022	0.004	9.1e-10	-0.0323068	0.0242734	0.178496	60928	0.00408644	249.992
calcium	genus.Coprobacter.id.949	rs7481584	G	A	0.7	-0.018	0.003	1.2e-10	-0.0191103	0.0188826	0.311486	61011	0.00543381	333.322
calcium	genus.Coprobacter.id.949	rs780094	T	C	0.42	0.017	0.003	1.3e-10	0.00219285	0.0176107	0.92061	60958	0.00543851	333.322
calcium	genus.Holdemanella.id.11393	rs10491003	T	C	0.09	0.027	0.005	4.8e-09	0.0425741	0.0283201	0.124108	60040	0.00332005	199.993
calcium	genus.Holdemanella.id.11393	rs1570669	G	A	0.34	-0.018	0.003	9.1e-12	-0.0176677	0.0169513	0.293487	60966	0.0054378	333.322
calcium	genus.Holdemanella.id.11393	rs1801725	T	G	0.15	0.071	0.004	8.9e-86	0.0309264	0.0242164	0.180439	61054	0.00407804	249.992
calcium	genus.Holdemanella.id.11393	rs7336933	G	A	0.85	-0.022	0.004	9.1e-10	-0.0397652	0.0230261	0.0942677	60928	0.00408644	249.992
calcium	genus.Holdemanella.id.11393	rs7481584	G	A	0.7	-0.018	0.003	1.2e-10	-0.0108182	0.0177028	0.545392	61011	0.00543381	333.322
calcium	genus.Holdemanella.id.11393	rs780094	T	C	0.42	0.017	0.003	1.3e-10	0.0071702	0.0166167	0.653109	60958	0.00543851	333.322
calcium	genus.Slackia.id.825	rs10491003	T	C	0.09	0.027	0.005	4.8e-09	0.00112392	0.0319649	0.955987	60040	0.00332005	199.993
calcium	genus.Slackia.id.825	rs1570669	G	A	0.34	-0.018	0.003	9.1e-12	0.00895487	0.019157	0.661577	60966	0.0054378	333.322
calcium	genus.Slackia.id.825	rs1801725	T	G	0.15	0.071	0.004	8.9e-86	0.0433003	0.0272106	0.124543	61054	0.00407804	249.992
calcium	genus.Slackia.id.825	rs7336933	G	A	0.85	-0.022	0.004	9.1e-10	-0.0489741	0.025553	0.049902	60928	0.00408644	249.992
calcium	genus.Slackia.id.825	rs7481584	G	A	0.7	-0.018	0.003	1.2e-10	-0.0361741	0.0200536	0.0720148	61011	0.00543381	333.322
calcium	genus.Slackia.id.825	rs780094	T	C	0.42	0.017	0.003	1.3e-10	0.00156353	0.0187588	0.94104	60958	0.00543851	333.322
copper	family.Peptostreptococcaceae.id.2042	rs1175550	A	G	0.22	-0.198	0.032	5.03e-10	0.00536223	0.0138571	0.660109	2603	0.011863	31.226
copper	family.Peptostreptococcaceae.id.2042	rs2769264	G	T	0.16	0.313	0.034	2.63e-20	-0.0361377	0.0141879	0.0140948	2603	0.0111729	29.3892
copper	family.Victivallaceae.id.2255	rs1175550	A	G	0.22	-0.198	0.032	5.03e-10	-0.0435399	0.0283133	0.1201	2603	0.011863	31.226
copper	family.Victivallaceae.id.2255	rs2769264	G	T	0.16	0.313	0.034	2.63e-20	0.0512966	0.0283887	0.0742223	2603	0.0111729	29.3892
copper	genus.Butyricicoccus.id.2055	rs1175550	A	G	0.22	-0.198	0.032	5.03e-10	0.0205106	0.0133083	0.127764	2603	0.011863	31.226
copper	genus.Butyricicoccus.id.2055	rs2769264	G	T	0.16	0.313	0.034	2.63e-20	-0.0334458	0.0137522	0.0182553	2603	0.0111729	29.3892
copper	genus.Holdemania.id.2157	rs1175550	A	G	0.22	-0.198	0.032	5.03e-10	0.0223774	0.0181566	0.211649	2603	0.011863	31.226
copper	genus.Holdemania.id.2157	rs2769264	G	T	0.16	0.313	0.034	2.63e-20	-0.0317336	0.0189043	0.100078	2603	0.0111729	29.3892
copper	genus.Romboutsia.id.11347	rs1175550	A	G	0.22	-0.198	0.032	5.03e-10	0.00605823	0.0147557	0.646895	2603	0.011863	31.226
copper	genus.Romboutsia.id.11347	rs2769264	G	T	0.16	0.313	0.034	2.63e-20	-0.0316077	0.0150823	0.0480263	2603	0.0111729	29.3892
copper	genus.RuminococcaceaeUCG009.id.11366	rs1175550	A	G	0.22	-0.198	0.032	5.03e-10	-0.0202443	0.0200864	0.308593	2603	0.011863	31.226
copper	genus.RuminococcaceaeUCG009.id.11366	rs2769264	G	T	0.16	0.313	0.034	2.63e-20	0.0397105	0.0208839	0.0536706	2603	0.0111729	29.3892
iron	class.Alphaproteobacteria.id.2379	rs10421599	A	G	0.2051	-0.0295	0.00487706	1.46e-09	-0.00340883	0.0176264	0.840258	163511	0.00125242	205.039
iron	class.Alphaproteobacteria.id.2379	rs10822143	C	T	0.4548	-0.0235	0.00401003	4.62e-09	-0.0179874	0.0144888	0.21843	163511	0.0015228	249.372
iron	class.Alphaproteobacteria.id.2379	rs116009877	A	G	0.0647	0.2599	0.00859784	1e-200	-0.0579992	0.0388336	0.13134	163511	0.000710812	116.307
iron	class.Alphaproteobacteria.id.2379	rs12633819	G	A	0.3879	0.0258	0.00415541	5.34e-10	-0.0108677	0.0154328	0.47135	163511	0.0014696	240.647
iron	class.Alphaproteobacteria.id.2379	rs12718598	C	T	0.4286	0.0266	0.00402054	3.69e-11	-0.00279008	0.0144714	0.842582	163511	0.00151883	248.72
iron	class.Alphaproteobacteria.id.2379	rs12975762	G	A	0.328	-0.0289	0.00429439	1.7e-11	-0.00552906	0.0160186	0.712782	163511	0.00142211	232.859
iron	class.Alphaproteobacteria.id.2379	rs13007705	T	C	0.3745	0.0289	0.00410874	2.01e-12	-0.000554925	0.0145215	0.963019	163511	0.00148627	243.381
iron	class.Alphaproteobacteria.id.2379	rs1958078	A	C	0.133	-0.0321	0.00575819	2.48e-08	-0.0284965	0.0198406	0.159685	163511	0.00106098	173.664
iron	class.Alphaproteobacteria.id.2379	rs4854760	G	A	0.2639	0.053	0.00443097	5.67e-33	-0.00144059	0.0152815	0.969137	163511	0.00137834	225.681
iron	class.Alphaproteobacteria.id.2379	rs56912861	A	G	0.3658	-0.0337	0.00419968	1.02e-15	0.0420779	0.0155911	0.00741332	163511	0.00145414	238.111
iron	class.Alphaproteobacteria.id.2379	rs7385804	C	A	0.3516	-0.0572	0.00417353	9.42e-43	0.0169088	0.0150059	0.252666	163511	0.00146323	239.603
iron	class.Alphaproteobacteria.id.2379	rs9399136	C	T	0.2695	0.0574	0.00453656	1.08e-36	-0.00412088	0.016543	0.825617	163511	0.0013463	220.429
iron	class.Alphaproteobacteria.id.2379	rs9610638	T	C	0.3972	-0.1562	0.00516731	1e-200	0.0204371	0.0149805	0.177279	163511	0.00118216	193.522
iron	class.Gammaproteobacteria.id.3303	rs10421599	A	G	0.2051	-0.0295	0.00487706	1.46e-09	-0.00851682	0.0139435	0.539433	163511	0.00125242	205.039
iron	class.Gammaproteobacteria.id.3303	rs10822143	C	T	0.4548	-0.0235	0.00401003	4.62e-09	-0.00731891	0.0112387	0.501523	163511	0.0015228	249.372
iron	class.Gammaproteobacteria.id.3303	rs116009877	A	G	0.0647	0.2599	0.00859784	1e-200	0.0246311	0.0316022	0.43715	163511	0.000710812	116.307
iron	class.Gammaproteobacteria.id.3303	rs12633819	G	A	0.3879	0.0258	0.00415541	5.34e-10	-0.0196908	0.0119239	0.0963083	163511	0.0014696	240.647
iron	class.Gammaproteobacteria.id.3303	rs12718598	C	T	0.4286	0.0266	0.00402054	3.69e-11	0.00478156	0.0112009	0.68118	163511	0.00151883	248.72
iron	class.Gammaproteobacteria.id.3303	rs12975762	G	A	0.328	-0.0289	0.00429439	1.7e-11	8.8898e-05	0.0124838	0.96386	163511	0.00142211	232.859
iron	class.Gammaproteobacteria.id.3303	rs13007705	T	C	0.3745	0.0289	0.00410874	2.01e-12	-0.00875787	0.0112459	0.435265	163511	0.00148627	243.381
iron	class.Gammaproteobacteria.id.3303	rs1958078	A	C	0.133	-0.0321	0.00575819	2.48e-08	0.00784718	0.0155345	0.553139	163511	0.00106098	173.664
iron	class.Gammaproteobacteria.id.3303	rs4774514	T	C	0.0665	-0.0491	0.00826757	2.87e-09	0.0048891	0.0333422	0.872961	163511	0.000739186	120.953
iron	class.Gammaproteobacteria.id.3303	rs4854760	G	A	0.2639	0.053	0.00443097	5.67e-33	-0.00207049	0.0117682	0.825149	163511	0.00137834	225.681
iron	class.Gammaproteobacteria.id.3303	rs56912861	A	G	0.3658	-0.0337	0.00419968	1.02e-15	-0.0280675	0.0119882	0.0231493	163511	0.00145414	238.111
iron	class.Gammaproteobacteria.id.3303	rs7385804	C	A	0.3516	-0.0572	0.00417353	9.42e-43	-0.0191035	0.0117507	0.0892649	163511	0.00146323	239.603
iron	class.Gammaproteobacteria.id.3303	rs9399136	C	T	0.2695	0.0574	0.00453656	1.08e-36	0.0020503	0.0128589	0.932302	163511	0.0013463	220.429
iron	class.Gammaproteobacteria.id.3303	rs9610638	T	C	0.3972	-0.1562	0.00516731	1e-200	-0.0218822	0.0114467	0.057256	163511	0.00118216	193.522
iron	class.Melainabacteria.id.1589	rs10421599	A	G	0.2051	-0.0295	0.00487706	1.46e-09	0.0143635	0.0225515	0.540051	163511	0.00125242	205.039
iron	class.Melainabacteria.id.1589	rs10822143	C	T	0.4548	-0.0235	0.00401003	4.62e-09	-0.00980752	0.0185067	0.60335	163511	0.0015228	249.372
iron	class.Melainabacteria.id.1589	rs116009877	A	G	0.0647	0.2599	0.00859784	1e-200	-0.0643414	0.0473818	0.203682	163511	0.000710812	116.307
iron	class.Melainabacteria.id.1589	rs12633819	G	A	0.3879	0.0258	0.00415541	5.34e-10	0.00274674	0.0196688	0.87355	163511	0.0014696	240.647
iron	class.Melainabacteria.id.1589	rs12718598	C	T	0.4286	0.0266	0.00402054	3.69e-11	0.0241338	0.01845	0.193529	163511	0.00151883	248.72
iron	class.Melainabacteria.id.1589	rs12975762	G	A	0.328	-0.0289	0.00429439	1.7e-11	0.0216899	0.0203298	0.275762	163511	0.00142211	232.859
iron	class.Melainabacteria.id.1589	rs13007705	T	C	0.3745	0.0289	0.00410874	2.01e-12	0.00370336	0.0185449	0.836557	163511	0.00148627	243.381
iron	class.Melainabacteria.id.1589	rs1958078	A	C	0.133	-0.0321	0.00575819	2.48e-08	0.0309184	0.0251943	0.252208	163511	0.00106098	173.664
iron	class.Melainabacteria.id.1589	rs4854760	G	A	0.2639	0.053	0.00443097	5.67e-33	-0.0204527	0.0195519	0.297399	163511	0.00137834	225.681
iron	class.Melainabacteria.id.1589	rs56912861	A	G	0.3658	-0.0337	0.00419968	1.02e-15	0.00848919	0.0201825	0.66831	163511	0.00145414	238.111
iron	class.Melainabacteria.id.1589	rs7385804	C	A	0.3516	-0.0572	0.00417353	9.42e-43	0.0219184	0.0191979	0.279599	163511	0.00146323	239.603
iron	class.Melainabacteria.id.1589	rs9399136	C	T	0.2695	0.0574	0.00453656	1.08e-36	0.0192644	0.0211766	0.390973	163511	0.0013463	220.429
iron	class.Melainabacteria.id.1589	rs9610638	T	C	0.3972	-0.1562	0.00516731	1e-200	0.04282	0.0193405	0.0270927	163511	0.00118216	193.522
iron	order.Enterobacteriales.id.3468	rs10421599	A	G	0.2051	-0.0295	0.00487706	1.46e-09	-0.0120364	0.0151942	0.437236	163511	0.00125242	205.039
iron	order.Enterobacteriales.id.3468	rs10822143	C	T	0.4548	-0.0235	0.00401003	4.62e-09	-0.0166693	0.0122014	0.17424	163511	0.0015228	249.372
iron	order.Enterobacteriales.id.3468	rs116009877	A	G	0.0647	0.2599	0.00859784	1e-200	0.0370921	0.0346487	0.292299	163511	0.000710812	116.307
iron	order.Enterobacteriales.id.3468	rs12633819	G	A	0.3879	0.0258	0.00415541	5.34e-10	-0.0194149	0.0129503	0.131241	163511	0.0014696	240.647
iron	order.Enterobacteriales.id.3468	rs12718598	C	T	0.4286	0.0266	0.00402054	3.69e-11	0.00916807	0.0121681	0.4539	163511	0.00151883	248.72
iron	order.Enterobacteriales.id.3468	rs12975762	G	A	0.328	-0.0289	0.00429439	1.7e-11	0.000625925	0.0135976	0.936836	163511	0.00142211	232.859
iron	order.Enterobacteriales.id.3468	rs13007705	T	C	0.3745	0.0289	0.00410874	2.01e-12	0.00616361	0.0122156	0.618908	163511	0.00148627	243.381
iron	order.Enterobacteriales.id.3468	rs1958078	A	C	0.133	-0.0321	0.00575819	2.48e-08	-0.00691425	0.0169761	0.752155	163511	0.00106098	173.664
iron	order.Enterobacteriales.id.3468	rs4774514	T	C	0.0665	-0.0491	0.00826757	2.87e-09	0.0186486	0.0365332	0.550921	163511	0.000739186	120.953
iron	order.Enterobacteriales.id.3468	rs4854760	G	A	0.2639	0.053	0.00443097	5.67e-33	0.00390593	0.0127724	0.789652	163511	0.00137834	225.681
iron	order.Enterobacteriales.id.3468	rs56912861	A	G	0.3658	-0.0337	0.00419968	1.02e-15	-0.0301047	0.0129439	0.0213938	163511	0.00145414	238.111
iron	order.Enterobacteriales.id.3468	rs7385804	C	A	0.3516	-0.0572	0.00417353	9.42e-43	-0.00911588	0.0127817	0.430544	163511	0.00146323	239.603
iron	order.Enterobacteriales.id.3468	rs9399136	C	T	0.2695	0.0574	0.00453656	1.08e-36	0.0131969	0.0139198	0.326234	163511	0.0013463	220.429
iron	order.Enterobacteriales.id.3468	rs9610638	T	C	0.3972	-0.1562	0.00516731	1e-200	-0.0271609	0.01236	0.0310948	163511	0.00118216	193.522
iron	order.Gastranaerophilales.id.1591	rs10421599	A	G	0.2051	-0.0295	0.00487706	1.46e-09	0.0137637	0.022569	0.558491	163511	0.00125242	205.039
iron	order.Gastranaerophilales.id.1591	rs10822143	C	T	0.4548	-0.0235	0.00401003	4.62e-09	-0.0112339	0.0185186	0.552557	163511	0.0015228	249.372
iron	order.Gastranaerophilales.id.1591	rs116009877	A	G	0.0647	0.2599	0.00859784	1e-200	-0.0654945	0.0474015	0.196054	163511	0.000710812	116.307
iron	order.Gastranaerophilales.id.1591	rs12633819	G	A	0.3879	0.0258	0.00415541	5.34e-10	0.00375006	0.0196842	0.833852	163511	0.0014696	240.647
iron	order.Gastranaerophilales.id.1591	rs12718598	C	T	0.4286	0.0266	0.00402054	3.69e-11	0.0241662	0.0184646	0.193174	163511	0.00151883	248.72
iron	order.Gastranaerophilales.id.1591	rs12975762	G	A	0.328	-0.0289	0.00429439	1.7e-11	0.0220802	0.0203461	0.268023	163511	0.00142211	232.859
iron	order.Gastranaerophilales.id.1591	rs13007705	T	C	0.3745	0.0289	0.00410874	2.01e-12	0.00522536	0.0185614	0.775108	163511	0.00148627	243.381
iron	order.Gastranaerophilales.id.1591	rs1958078	A	C	0.133	-0.0321	0.00575819	2.48e-08	0.0305117	0.0252138	0.258701	163511	0.00106098	173.664
iron	order.Gastranaerophilales.id.1591	rs4854760	G	A	0.2639	0.053	0.00443097	5.67e-33	-0.0212612	0.0195672	0.279028	163511	0.00137834	225.681
iron	order.Gastranaerophilales.id.1591	rs56912861	A	G	0.3658	-0.0337	0.00419968	1.02e-15	0.00847768	0.020199	0.66852	163511	0.00145414	238.111
iron	order.Gastranaerophilales.id.1591	rs7385804	C	A	0.3516	-0.0572	0.00417353	9.42e-43	0.0218945	0.0192128	0.280572	163511	0.00146323	239.603
iron	order.Gastranaerophilales.id.1591	rs9399136	C	T	0.2695	0.0574	0.00453656	1.08e-36	0.0203692	0.0211941	0.363842	163511	0.0013463	220.429
iron	order.Gastranaerophilales.id.1591	rs9610638	T	C	0.3972	-0.1562	0.00516731	1e-200	0.043136	0.019355	0.0262809	163511	0.00118216	193.522
iron	family.Enterobacteriaceae.id.3469	rs10421599	A	G	0.2051	-0.0295	0.00487706	1.46e-09	-0.0120364	0.0151942	0.437236	163511	0.00125242	205.039
iron	family.Enterobacteriaceae.id.3469	rs10822143	C	T	0.4548	-0.0235	0.00401003	4.62e-09	-0.0166693	0.0122014	0.17424	163511	0.0015228	249.372
iron	family.Enterobacteriaceae.id.3469	rs116009877	A	G	0.0647	0.2599	0.00859784	1e-200	0.0370921	0.0346487	0.292299	163511	0.000710812	116.307
iron	family.Enterobacteriaceae.id.3469	rs12633819	G	A	0.3879	0.0258	0.00415541	5.34e-10	-0.0194149	0.0129503	0.131241	163511	0.0014696	240.647
iron	family.Enterobacteriaceae.id.3469	rs12718598	C	T	0.4286	0.0266	0.00402054	3.69e-11	0.00916807	0.0121681	0.4539	163511	0.00151883	248.72
iron	family.Enterobacteriaceae.id.3469	rs12975762	G	A	0.328	-0.0289	0.00429439	1.7e-11	0.000625925	0.0135976	0.936836	163511	0.00142211	232.859
iron	family.Enterobacteriaceae.id.3469	rs13007705	T	C	0.3745	0.0289	0.00410874	2.01e-12	0.00616361	0.0122156	0.618908	163511	0.00148627	243.381
iron	family.Enterobacteriaceae.id.3469	rs1958078	A	C	0.133	-0.0321	0.00575819	2.48e-08	-0.00691425	0.0169761	0.752155	163511	0.00106098	173.664
iron	family.Enterobacteriaceae.id.3469	rs4774514	T	C	0.0665	-0.0491	0.00826757	2.87e-09	0.0186486	0.0365332	0.550921	163511	0.000739186	120.953
iron	family.Enterobacteriaceae.id.3469	rs4854760	G	A	0.2639	0.053	0.00443097	5.67e-33	0.00390593	0.0127724	0.789652	163511	0.00137834	225.681
iron	family.Enterobacteriaceae.id.3469	rs56912861	A	G	0.3658	-0.0337	0.00419968	1.02e-15	-0.0301047	0.0129439	0.0213938	163511	0.00145414	238.111
iron	family.Enterobacteriaceae.id.3469	rs7385804	C	A	0.3516	-0.0572	0.00417353	9.42e-43	-0.00911588	0.0127817	0.430544	163511	0.00146323	239.603
iron	family.Enterobacteriaceae.id.3469	rs9399136	C	T	0.2695	0.0574	0.00453656	1.08e-36	0.0131969	0.0139198	0.326234	163511	0.0013463	220.429
iron	family.Enterobacteriaceae.id.3469	rs9610638	T	C	0.3972	-0.1562	0.00516731	1e-200	-0.0271609	0.01236	0.0310948	163511	0.00118216	193.522
iron	genus.Blautia.id.1992	rs10421599	A	G	0.2051	-0.0295	0.00487706	1.46e-09	-0.0054485	0.0130203	0.673103	163511	0.00125242	205.039
iron	genus.Blautia.id.1992	rs10822143	C	T	0.4548	-0.0235	0.00401003	4.62e-09	0.00481919	0.0105284	0.628675	163511	0.0015228	249.372
iron	genus.Blautia.id.1992	rs116009877	A	G	0.0647	0.2599	0.00859784	1e-200	0.0183061	0.0288606	0.489676	163511	0.000710812	116.307
iron	genus.Blautia.id.1992	rs12633819	G	A	0.3879	0.0258	0.00415541	5.34e-10	0.006442	0.0111617	0.552199	163511	0.0014696	240.647
iron	genus.Blautia.id.1992	rs12718598	C	T	0.4286	0.0266	0.00402054	3.69e-11	-0.00875227	0.010491	0.404255	163511	0.00151883	248.72
iron	genus.Blautia.id.1992	rs12975762	G	A	0.328	-0.0289	0.00429439	1.7e-11	-0.00425753	0.0116601	0.697472	163511	0.00142211	232.859
iron	genus.Blautia.id.1992	rs13007705	T	C	0.3745	0.0289	0.00410874	2.01e-12	0.0128548	0.0105259	0.225121	163511	0.00148627	243.381
iron	genus.Blautia.id.1992	rs1958078	A	C	0.133	-0.0321	0.00575819	2.48e-08	-0.00537086	0.0145115	0.648059	163511	0.00106098	173.664
iron	genus.Blautia.id.1992	rs4774514	T	C	0.0665	-0.0491	0.00826757	2.87e-09	0.0164917	0.0313448	0.567858	163511	0.000739186	120.953
iron	genus.Blautia.id.1992	rs4854760	G	A	0.2639	0.053	0.00443097	5.67e-33	0.0114939	0.0110257	0.314182	163511	0.00137834	225.681
iron	genus.Blautia.id.1992	rs56912861	A	G	0.3658	-0.0337	0.00419968	1.02e-15	0.0075104	0.0112325	0.505904	163511	0.00145414	238.111
iron	genus.Blautia.id.1992	rs7385804	C	A	0.3516	-0.0572	0.00417353	9.42e-43	-0.00252642	0.0109894	0.820551	163511	0.00146323	239.603
iron	genus.Blautia.id.1992	rs9399136	C	T	0.2695	0.0574	0.00453656	1.08e-36	0.010806	0.0120541	0.392698	163511	0.0013463	220.429
iron	genus.Blautia.id.1992	rs9610638	T	C	0.3972	-0.1562	0.00516731	1e-200	-0.0180785	0.0107211	0.0944702	163511	0.00118216	193.522
iron	genus.Escherichia.Shigella.id.3504	rs10421599	A	G	0.2051	-0.0295	0.00487706	1.46e-09	-0.00847461	0.0161514	0.614324	163511	0.00125242	205.039
iron	genus.Escherichia.Shigella.id.3504	rs10822143	C	T	0.4548	-0.0235	0.00401003	4.62e-09	-0.0203379	0.0129662	0.119031	163511	0.0015228	249.372
iron	genus.Escherichia.Shigella.id.3504	rs116009877	A	G	0.0647	0.2599	0.00859784	1e-200	0.0322573	0.0365704	0.384102	163511	0.000710812	116.307
iron	genus.Escherichia.Shigella.id.3504	rs12633819	G	A	0.3879	0.0258	0.00415541	5.34e-10	-0.0165288	0.0137751	0.228988	163511	0.0014696	240.647
iron	genus.Escherichia.Shigella.id.3504	rs12718598	C	T	0.4286	0.0266	0.00402054	3.69e-11	-0.000256355	0.0129354	0.984303	163511	0.00151883	248.72
iron	genus.Escherichia.Shigella.id.3504	rs12975762	G	A	0.328	-0.0289	0.00429439	1.7e-11	0.000806733	0.0144492	0.953638	163511	0.00142211	232.859
iron	genus.Escherichia.Shigella.id.3504	rs13007705	T	C	0.3745	0.0289	0.00410874	2.01e-12	0.0131595	0.0129965	0.313182	163511	0.00148627	243.381
iron	genus.Escherichia.Shigella.id.3504	rs1958078	A	C	0.133	-0.0321	0.00575819	2.48e-08	-0.00763749	0.0180581	0.721215	163511	0.00106098	173.664
iron	genus.Escherichia.Shigella.id.3504	rs4774514	T	C	0.0665	-0.0491	0.00826757	2.87e-09	0.0279255	0.0394794	0.374196	163511	0.000739186	120.953
iron	genus.Escherichia.Shigella.id.3504	rs4854760	G	A	0.2639	0.053	0.00443097	5.67e-33	0.00642476	0.013593	0.662185	163511	0.00137834	225.681
iron	genus.Escherichia.Shigella.id.3504	rs56912861	A	G	0.3658	-0.0337	0.00419968	1.02e-15	-0.0242678	0.0137649	0.076434	163511	0.00145414	238.111
iron	genus.Escherichia.Shigella.id.3504	rs7385804	C	A	0.3516	-0.0572	0.00417353	9.42e-43	-0.00811718	0.0135988	0.514437	163511	0.00146323	239.603
iron	genus.Escherichia.Shigella.id.3504	rs9399136	C	T	0.2695	0.0574	0.00453656	1.08e-36	0.0199426	0.0147706	0.166075	163511	0.0013463	220.429
iron	genus.Escherichia.Shigella.id.3504	rs9610638	T	C	0.3972	-0.1562	0.00516731	1e-200	-0.0344902	0.0131507	0.00947337	163511	0.00118216	193.522
iron	genus.Faecalibacterium.id.2057	rs10421599	A	G	0.2051	-0.0295	0.00487706	1.46e-09	-0.0201615	0.0130864	0.115259	163511	0.00125242	205.039
iron	genus.Faecalibacterium.id.2057	rs10822143	C	T	0.4548	-0.0235	0.00401003	4.62e-09	-0.0026838	0.0105776	0.805147	163511	0.0015228	249.372
iron	genus.Faecalibacterium.id.2057	rs116009877	A	G	0.0647	0.2599	0.00859784	1e-200	0.0526601	0.0290185	0.0632352	163511	0.000710812	116.307
iron	genus.Faecalibacterium.id.2057	rs12633819	G	A	0.3879	0.0258	0.00415541	5.34e-10	0.0154688	0.0112203	0.170855	163511	0.0014696	240.647
iron	genus.Faecalibacterium.id.2057	rs12718598	C	T	0.4286	0.0266	0.00402054	3.69e-11	0.0110227	0.0105443	0.298033	163511	0.00151883	248.72
iron	genus.Faecalibacterium.id.2057	rs12975762	G	A	0.328	-0.0289	0.00429439	1.7e-11	-0.00594577	0.0117248	0.589736	163511	0.00142211	232.859
iron	genus.Faecalibacterium.id.2057	rs13007705	T	C	0.3745	0.0289	0.00410874	2.01e-12	-0.00720664	0.0105816	0.489004	163511	0.00148627	243.381
iron	genus.Faecalibacterium.id.2057	rs1958078	A	C	0.133	-0.0321	0.00575819	2.48e-08	-0.00577284	0.0145964	0.704958	163511	0.00106098	173.664
iron	genus.Faecalibacterium.id.2057	rs4774514	T	C	0.0665	-0.0491	0.00826757	2.87e-09	0.00942967	0.0316086	0.722304	163511	0.000739186	120.953
iron	genus.Faecalibacterium.id.2057	rs4854760	G	A	0.2639	0.053	0.00443097	5.67e-33	0.00925144	0.0110868	0.414059	163511	0.00137834	225.681
iron	genus.Faecalibacterium.id.2057	rs56912861	A	G	0.3658	-0.0337	0.00419968	1.02e-15	-0.00812143	0.0112886	0.474136	163511	0.00145414	238.111
iron	genus.Faecalibacterium.id.2057	rs7385804	C	A	0.3516	-0.0572	0.00417353	9.42e-43	0.0167525	0.0110474	0.135775	163511	0.00146323	239.603
iron	genus.Faecalibacterium.id.2057	rs9399136	C	T	0.2695	0.0574	0.00453656	1.08e-36	0.00025406	0.0121135	0.986067	163511	0.0013463	220.429
iron	genus.Faecalibacterium.id.2057	rs9610638	T	C	0.3972	-0.1562	0.00516731	1e-200	-0.0129667	0.0107794	0.228322	163511	0.00118216	193.522
iron	genus.Ruminiclostridium5.id.11355	rs10421599	A	G	0.2051	-0.0295	0.00487706	1.46e-09	-0.0141003	0.0132982	0.29497	163511	0.00125242	205.039
iron	genus.Ruminiclostridium5.id.11355	rs10822143	C	T	0.4548	-0.0235	0.00401003	4.62e-09	-0.0035206	0.0107718	0.734669	163511	0.0015228	249.372
iron	genus.Ruminiclostridium5.id.11355	rs116009877	A	G	0.0647	0.2599	0.00859784	1e-200	-0.0155009	0.0291181	0.579562	163511	0.000710812	116.307
iron	genus.Ruminiclostridium5.id.11355	rs12633819	G	A	0.3879	0.0258	0.00415541	5.34e-10	-0.000409844	0.0114359	0.965037	163511	0.0014696	240.647
iron	genus.Ruminiclostridium5.id.11355	rs12718598	C	T	0.4286	0.0266	0.00402054	3.69e-11	0.00103874	0.0107439	0.924876	163511	0.00151883	248.72
iron	genus.Ruminiclostridium5.id.11355	rs12975762	G	A	0.328	-0.0289	0.00429439	1.7e-11	-0.00788234	0.0119466	0.475923	163511	0.00142211	232.859
iron	genus.Ruminiclostridium5.id.11355	rs13007705	T	C	0.3745	0.0289	0.00410874	2.01e-12	0.0089382	0.010786	0.405535	163511	0.00148627	243.381
iron	genus.Ruminiclostridium5.id.11355	rs1958078	A	C	0.133	-0.0321	0.00575819	2.48e-08	-0.0224982	0.014885	0.124562	163511	0.00106098	173.664
iron	genus.Ruminiclostridium5.id.11355	rs4774514	T	C	0.0665	-0.0491	0.00826757	2.87e-09	-0.0308761	0.0336662	0.217288	163511	0.000739186	120.953
iron	genus.Ruminiclostridium5.id.11355	rs4854760	G	A	0.2639	0.053	0.00443097	5.67e-33	0.0034011	0.0113154	0.775511	163511	0.00137834	225.681
iron	genus.Ruminiclostridium5.id.11355	rs56912861	A	G	0.3658	-0.0337	0.00419968	1.02e-15	-0.00491191	0.0114763	0.654588	163511	0.00145414	238.111
iron	genus.Ruminiclostridium5.id.11355	rs7385804	C	A	0.3516	-0.0572	0.00417353	9.42e-43	-0.0113408	0.0112375	0.317958	163511	0.00146323	239.603
iron	genus.Ruminiclostridium5.id.11355	rs9399136	C	T	0.2695	0.0574	0.00453656	1.08e-36	0.0111927	0.0122992	0.422458	163511	0.0013463	220.429
iron	genus.Ruminiclostridium5.id.11355	rs9610638	T	C	0.3972	-0.1562	0.00516731	1e-200	-0.0204793	0.0109751	0.0658735	163511	0.00118216	193.522
iron	genus.RuminococcaceaeNK4A214group.id.11358	rs10421599	A	G	0.2051	-0.0295	0.00487706	1.46e-09	0.00357891	0.0141806	0.803887	163511	0.00125242	205.039
iron	genus.RuminococcaceaeNK4A214group.id.11358	rs10822143	C	T	0.4548	-0.0235	0.00401003	4.62e-09	-0.0218359	0.0114974	0.0562146	163511	0.0015228	249.372
iron	genus.RuminococcaceaeNK4A214group.id.11358	rs116009877	A	G	0.0647	0.2599	0.00859784	1e-200	-0.100514	0.0313695	0.00115001	163511	0.000710812	116.307
iron	genus.RuminococcaceaeNK4A214group.id.11358	rs12633819	G	A	0.3879	0.0258	0.00415541	5.34e-10	-0.0175274	0.0122042	0.154821	163511	0.0014696	240.647
iron	genus.RuminococcaceaeNK4A214group.id.11358	rs12718598	C	T	0.4286	0.0266	0.00402054	3.69e-11	0.00486665	0.0114653	0.678224	163511	0.00151883	248.72
iron	genus.RuminococcaceaeNK4A214group.id.11358	rs12975762	G	A	0.328	-0.0289	0.00429439	1.7e-11	0.000832792	0.0127314	0.938858	163511	0.00142211	232.859
iron	genus.RuminococcaceaeNK4A214group.id.11358	rs13007705	T	C	0.3745	0.0289	0.00410874	2.01e-12	-0.0463265	0.0115022	5.8637e-05	163511	0.00148627	243.381
iron	genus.RuminococcaceaeNK4A214group.id.11358	rs1958078	A	C	0.133	-0.0321	0.00575819	2.48e-08	-0.00998218	0.0158484	0.641452	163511	0.00106098	173.664
iron	genus.RuminococcaceaeNK4A214group.id.11358	rs4774514	T	C	0.0665	-0.0491	0.00826757	2.87e-09	-0.0550753	0.0354554	0.114641	163511	0.000739186	120.953
iron	genus.RuminococcaceaeNK4A214group.id.11358	rs4854760	G	A	0.2639	0.053	0.00443097	5.67e-33	0.00540215	0.0120712	0.644483	163511	0.00137834	225.681
iron	genus.RuminococcaceaeNK4A214group.id.11358	rs56912861	A	G	0.3658	-0.0337	0.00419968	1.02e-15	-0.00107586	0.0122789	0.943322	163511	0.00145414	238.111
iron	genus.RuminococcaceaeNK4A214group.id.11358	rs7385804	C	A	0.3516	-0.0572	0.00417353	9.42e-43	0.0108071	0.0119884	0.334301	163511	0.00146323	239.603
iron	genus.RuminococcaceaeNK4A214group.id.11358	rs9399136	C	T	0.2695	0.0574	0.00453656	1.08e-36	-0.00372503	0.0131385	0.786863	163511	0.0013463	220.429
iron	genus.RuminococcaceaeNK4A214group.id.11358	rs9610638	T	C	0.3972	-0.1562	0.00516731	1e-200	0.0325889	0.0117554	0.00518855	163511	0.00118216	193.522
iron	genus.RuminococcaceaeUCG009.id.11366	rs10421599	A	G	0.2051	-0.0295	0.00487706	1.46e-09	-0.000235741	0.0202145	0.979246	163511	0.00125242	205.039
iron	genus.RuminococcaceaeUCG009.id.11366	rs10822143	C	T	0.4548	-0.0235	0.00401003	4.62e-09	-0.0187909	0.0163579	0.262951	163511	0.0015228	249.372
iron	genus.RuminococcaceaeUCG009.id.11366	rs116009877	A	G	0.0647	0.2599	0.00859784	1e-200	0.0138215	0.0441356	0.756548	163511	0.000710812	116.307
iron	genus.RuminococcaceaeUCG009.id.11366	rs12633819	G	A	0.3879	0.0258	0.00415541	5.34e-10	0.018925	0.0174102	0.286694	163511	0.0014696	240.647
iron	genus.RuminococcaceaeUCG009.id.11366	rs12718598	C	T	0.4286	0.0266	0.00402054	3.69e-11	0.017612	0.0163348	0.286272	163511	0.00151883	248.72
iron	genus.RuminococcaceaeUCG009.id.11366	rs12975762	G	A	0.328	-0.0289	0.00429439	1.7e-11	-0.00460194	0.0182365	0.805122	163511	0.00142211	232.859
iron	genus.RuminococcaceaeUCG009.id.11366	rs13007705	T	C	0.3745	0.0289	0.00410874	2.01e-12	0.0291371	0.0164033	0.075029	163511	0.00148627	243.381
iron	genus.RuminococcaceaeUCG009.id.11366	rs1958078	A	C	0.133	-0.0321	0.00575819	2.48e-08	0.0265054	0.0228543	0.215977	163511	0.00106098	173.664
iron	genus.RuminococcaceaeUCG009.id.11366	rs4854760	G	A	0.2639	0.053	0.00443097	5.67e-33	0.00654301	0.0172053	0.70299	163511	0.00137834	225.681
iron	genus.RuminococcaceaeUCG009.id.11366	rs56912861	A	G	0.3658	-0.0337	0.00419968	1.02e-15	-0.0178528	0.0173673	0.268139	163511	0.00145414	238.111
iron	genus.RuminococcaceaeUCG009.id.11366	rs7385804	C	A	0.3516	-0.0572	0.00417353	9.42e-43	-0.0354471	0.0170662	0.0401617	163511	0.00146323	239.603
iron	genus.RuminococcaceaeUCG009.id.11366	rs9399136	C	T	0.2695	0.0574	0.00453656	1.08e-36	0.00629489	0.0185794	0.701986	163511	0.0013463	220.429
iron	genus.RuminococcaceaeUCG009.id.11366	rs9610638	T	C	0.3972	-0.1562	0.00516731	1e-200	-0.0184058	0.0166311	0.280342	163511	0.00118216	193.522
iron	genus.RuminococcaceaeUCG010.id.11367	rs10421599	A	G	0.2051	-0.0295	0.00487706	1.46e-09	0.0322594	0.0153708	0.0373761	163511	0.00125242	205.039
iron	genus.RuminococcaceaeUCG010.id.11367	rs10822143	C	T	0.4548	-0.0235	0.00401003	4.62e-09	-0.0058126	0.0125221	0.652176	163511	0.0015228	249.372
iron	genus.RuminococcaceaeUCG010.id.11367	rs116009877	A	G	0.0647	0.2599	0.00859784	1e-200	-0.0992947	0.033911	0.00250788	163511	0.000710812	116.307
iron	genus.RuminococcaceaeUCG010.id.11367	rs12633819	G	A	0.3879	0.0258	0.00415541	5.34e-10	-0.0105215	0.0132985	0.420867	163511	0.0014696	240.647
iron	genus.RuminococcaceaeUCG010.id.11367	rs12718598	C	T	0.4286	0.0266	0.00402054	3.69e-11	-0.00297865	0.0124849	0.809743	163511	0.00151883	248.72
iron	genus.RuminococcaceaeUCG010.id.11367	rs12975762	G	A	0.328	-0.0289	0.00429439	1.7e-11	-0.00738369	0.0138519	0.630723	163511	0.00142211	232.859
iron	genus.RuminococcaceaeUCG010.id.11367	rs13007705	T	C	0.3745	0.0289	0.00410874	2.01e-12	-0.0141296	0.0125342	0.254253	163511	0.00148627	243.381
iron	genus.RuminococcaceaeUCG010.id.11367	rs1958078	A	C	0.133	-0.0321	0.00575819	2.48e-08	-0.00153389	0.0172318	0.958141	163511	0.00106098	173.664
iron	genus.RuminococcaceaeUCG010.id.11367	rs4774514	T	C	0.0665	-0.0491	0.00826757	2.87e-09	-0.0992841	0.0396333	0.0148639	163511	0.000739186	120.953
iron	genus.RuminococcaceaeUCG010.id.11367	rs4854760	G	A	0.2639	0.053	0.00443097	5.67e-33	0.00255052	0.0131635	0.849154	163511	0.00137834	225.681
iron	genus.RuminococcaceaeUCG010.id.11367	rs56912861	A	G	0.3658	-0.0337	0.00419968	1.02e-15	0.00262954	0.0133995	0.859861	163511	0.00145414	238.111
iron	genus.RuminococcaceaeUCG010.id.11367	rs7385804	C	A	0.3516	-0.0572	0.00417353	9.42e-43	0.00143318	0.0130276	0.88921	163511	0.00146323	239.603
iron	genus.RuminococcaceaeUCG010.id.11367	rs9399136	C	T	0.2695	0.0574	0.00453656	1.08e-36	0.0106089	0.0143014	0.460573	163511	0.0013463	220.429
iron	genus.RuminococcaceaeUCG010.id.11367	rs9610638	T	C	0.3972	-0.1562	0.00516731	1e-200	0.0204197	0.0128431	0.103489	163511	0.00118216	193.522
iron	genus.Terrisporobacter.id.11348	rs10421599	A	G	0.2051	-0.0295	0.00487706	1.46e-09	0.00856505	0.0213984	0.693716	163511	0.00125242	205.039
iron	genus.Terrisporobacter.id.11348	rs10822143	C	T	0.4548	-0.0235	0.00401003	4.62e-09	-0.0350613	0.0173928	0.0443036	163511	0.0015228	249.372
iron	genus.Terrisporobacter.id.11348	rs116009877	A	G	0.0647	0.2599	0.00859784	1e-200	0.00431183	0.0453932	0.97707	163511	0.000710812	116.307
iron	genus.Terrisporobacter.id.11348	rs12633819	G	A	0.3879	0.0258	0.00415541	5.34e-10	-0.00083646	0.0185	0.999845	163511	0.0014696	240.647
iron	genus.Terrisporobacter.id.11348	rs12718598	C	T	0.4286	0.0266	0.00402054	3.69e-11	0.0286474	0.0173815	0.103254	163511	0.00151883	248.72
iron	genus.Terrisporobacter.id.11348	rs12975762	G	A	0.328	-0.0289	0.00429439	1.7e-11	0.00399109	0.0190343	0.809086	163511	0.00142211	232.859
iron	genus.Terrisporobacter.id.11348	rs13007705	T	C	0.3745	0.0289	0.00410874	2.01e-12	-0.0223403	0.0174795	0.203197	163511	0.00148627	243.381
iron	genus.Terrisporobacter.id.11348	rs1958078	A	C	0.133	-0.0321	0.00575819	2.48e-08	-0.00782373	0.0237857	0.769551	163511	0.00106098	173.664
iron	genus.Terrisporobacter.id.11348	rs4854760	G	A	0.2639	0.053	0.00443097	5.67e-33	0.0021777	0.0184397	0.917811	163511	0.00137834	225.681
iron	genus.Terrisporobacter.id.11348	rs56912861	A	G	0.3658	-0.0337	0.00419968	1.02e-15	-0.0106365	0.0188153	0.564094	163511	0.00145414	238.111
iron	genus.Terrisporobacter.id.11348	rs7385804	C	A	0.3516	-0.0572	0.00417353	9.42e-43	-0.0146459	0.0181364	0.408251	163511	0.00146323	239.603
iron	genus.Terrisporobacter.id.11348	rs9399136	C	T	0.2695	0.0574	0.00453656	1.08e-36	0.00274538	0.0198604	0.881022	163511	0.0013463	220.429
iron	genus.Terrisporobacter.id.11348	rs9610638	T	C	0.3972	-0.1562	0.00516731	1e-200	-0.0498873	0.0180671	0.00559106	163511	0.00118216	193.522
magnesium	phylum.Actinobacteria.id.400	rs11144134	T	C	0.92	-0.011	0.001	8.21e-15	0.0451047	0.0203303	0.0225703	23829	0.0402755	999.916
magnesium	phylum.Actinobacteria.id.400	rs13146355	G	A	0.56	-0.005	0.001	6.27e-13	-0.00279309	0.0107132	0.782892	23829	0.0402755	999.916
magnesium	phylum.Actinobacteria.id.400	rs3925584	C	T	0.45	-0.006	0.001	5.2e-16	0.0088757	0.0106708	0.391293	23829	0.0402755	999.916
magnesium	phylum.Actinobacteria.id.400	rs4072037	C	T	0.46	-0.01	0.001	2.01e-36	0.0148524	0.010679	0.189473	23829	0.0402755	999.916
magnesium	phylum.Actinobacteria.id.400	rs448378	G	A	0.47	-0.004	0.001	1.25e-08	-0.00101325	0.0106799	0.907699	23829	0.0402755	999.916
magnesium	class.Actinobacteria.id.419	rs11144134	T	C	0.92	-0.011	0.001	8.21e-15	0.0389638	0.0214175	0.0624518	23829	0.0402755	999.916
magnesium	class.Actinobacteria.id.419	rs13146355	G	A	0.56	-0.005	0.001	6.27e-13	0.00217476	0.0112539	0.867547	23829	0.0402755	999.916
magnesium	class.Actinobacteria.id.419	rs3925584	C	T	0.45	-0.006	0.001	5.2e-16	0.0114045	0.0112092	0.280387	23829	0.0402755	999.916
magnesium	class.Actinobacteria.id.419	rs4072037	C	T	0.46	-0.01	0.001	2.01e-36	0.0238008	0.0112171	0.0405553	23829	0.0402755	999.916
magnesium	class.Actinobacteria.id.419	rs448378	G	A	0.47	-0.004	0.001	1.25e-08	0.00225295	0.0112208	0.842069	23829	0.0402755	999.916
magnesium	order.Bifidobacteriales.id.432	rs11144134	T	C	0.92	-0.011	0.001	8.21e-15	0.0522155	0.0224855	0.0179984	23829	0.0402755	999.916
magnesium	order.Bifidobacteriales.id.432	rs13146355	G	A	0.56	-0.005	0.001	6.27e-13	0.00448757	0.0117807	0.723988	23829	0.0402755	999.916
magnesium	order.Bifidobacteriales.id.432	rs3925584	C	T	0.45	-0.006	0.001	5.2e-16	0.0121274	0.011726	0.268967	23829	0.0402755	999.916
magnesium	order.Bifidobacteriales.id.432	rs4072037	C	T	0.46	-0.01	0.001	2.01e-36	0.0245718	0.0117398	0.0443779	23829	0.0402755	999.916
magnesium	order.Bifidobacteriales.id.432	rs448378	G	A	0.47	-0.004	0.001	1.25e-08	-0.00117769	0.0117415	0.929494	23829	0.0402755	999.916
magnesium	family.Bifidobacteriaceae.id.433	rs11144134	T	C	0.92	-0.011	0.001	8.21e-15	0.0522155	0.0224855	0.0179984	23829	0.0402755	999.916
magnesium	family.Bifidobacteriaceae.id.433	rs13146355	G	A	0.56	-0.005	0.001	6.27e-13	0.00448757	0.0117807	0.723988	23829	0.0402755	999.916
magnesium	family.Bifidobacteriaceae.id.433	rs3925584	C	T	0.45	-0.006	0.001	5.2e-16	0.0121274	0.011726	0.268967	23829	0.0402755	999.916
magnesium	family.Bifidobacteriaceae.id.433	rs4072037	C	T	0.46	-0.01	0.001	2.01e-36	0.0245718	0.0117398	0.0443779	23829	0.0402755	999.916
magnesium	family.Bifidobacteriaceae.id.433	rs448378	G	A	0.47	-0.004	0.001	1.25e-08	-0.00117769	0.0117415	0.929494	23829	0.0402755	999.916
magnesium	genus.Bifidobacterium.id.436	rs11144134	T	C	0.92	-0.011	0.001	8.21e-15	0.0543014	0.0225843	0.0145285	23829	0.0402755	999.916
magnesium	genus.Bifidobacterium.id.436	rs13146355	G	A	0.56	-0.005	0.001	6.27e-13	0.00940875	0.0118352	0.450308	23829	0.0402755	999.916
magnesium	genus.Bifidobacterium.id.436	rs3925584	C	T	0.45	-0.006	0.001	5.2e-16	0.0116324	0.0117818	0.29642	23829	0.0402755	999.916
magnesium	genus.Bifidobacterium.id.436	rs4072037	C	T	0.46	-0.01	0.001	2.01e-36	0.0251465	0.0117931	0.0410545	23829	0.0402755	999.916
magnesium	genus.Bifidobacterium.id.436	rs448378	G	A	0.47	-0.004	0.001	1.25e-08	-0.00564104	0.0117949	0.626116	23829	0.0402755	999.916
magnesium	genus.Catenibacterium.id.2153	rs13146355	G	A	0.56	-0.005	0.001	6.27e-13	-0.0197392	0.0253614	0.452195	23829	0.0402755	999.916
magnesium	genus.Catenibacterium.id.2153	rs3925584	C	T	0.45	-0.006	0.001	5.2e-16	0.00163938	0.0251642	0.970072	23829	0.0402755	999.916
magnesium	genus.Catenibacterium.id.2153	rs4072037	C	T	0.46	-0.01	0.001	2.01e-36	-0.0558946	0.0252984	0.0258115	23829	0.0402755	999.916
magnesium	genus.Catenibacterium.id.2153	rs448378	G	A	0.47	-0.004	0.001	1.25e-08	-0.0102344	0.0253776	0.627354	23829	0.0402755	999.916
magnesium	genus.Lachnospira.id.2004	rs11144134	T	C	0.92	-0.011	0.001	8.21e-15	-0.0234878	0.0212576	0.289523	23829	0.0402755	999.916
magnesium	genus.Lachnospira.id.2004	rs13146355	G	A	0.56	-0.005	0.001	6.27e-13	-0.00994673	0.0111849	0.363779	23829	0.0402755	999.916
magnesium	genus.Lachnospira.id.2004	rs3925584	C	T	0.45	-0.006	0.001	5.2e-16	-0.00436476	0.0111382	0.718113	23829	0.0402755	999.916
magnesium	genus.Lachnospira.id.2004	rs4072037	C	T	0.46	-0.01	0.001	2.01e-36	-0.0141266	0.0111514	0.20737	23829	0.0402755	999.916
magnesium	genus.Lachnospira.id.2004	rs448378	G	A	0.47	-0.004	0.001	1.25e-08	-0.0110935	0.011155	0.291878	23829	0.0402755	999.916
magnesium	genus.Phascolarctobacterium.id.2168	rs11144134	T	C	0.92	-0.011	0.001	8.21e-15	-0.0518354	0.0260007	0.0445208	23829	0.0402755	999.916
magnesium	genus.Phascolarctobacterium.id.2168	rs13146355	G	A	0.56	-0.005	0.001	6.27e-13	-0.00200168	0.0136503	0.85031	23829	0.0402755	999.916
magnesium	genus.Phascolarctobacterium.id.2168	rs3925584	C	T	0.45	-0.006	0.001	5.2e-16	-0.0124005	0.013587	0.35138	23829	0.0402755	999.916
magnesium	genus.Phascolarctobacterium.id.2168	rs4072037	C	T	0.46	-0.01	0.001	2.01e-36	-0.033572	0.0135902	0.0149714	23829	0.0402755	999.916
magnesium	genus.Phascolarctobacterium.id.2168	rs448378	G	A	0.47	-0.004	0.001	1.25e-08	0.0098676	0.0136053	0.473413	23829	0.0402755	999.916
magnesium	genus.Ruminiclostridium5.id.11355	rs11144134	T	C	0.92	-0.011	0.001	8.21e-15	-0.0137362	0.0206442	0.521605	23829	0.0402755	999.916
magnesium	genus.Ruminiclostridium5.id.11355	rs13146355	G	A	0.56	-0.005	0.001	6.27e-13	0.00412327	0.0108797	0.672763	23829	0.0402755	999.916
magnesium	genus.Ruminiclostridium5.id.11355	rs3925584	C	T	0.45	-0.006	0.001	5.2e-16	0.0133808	0.0108434	0.216587	23829	0.0402755	999.916
magnesium	genus.Ruminiclostridium5.id.11355	rs4072037	C	T	0.46	-0.01	0.001	2.01e-36	0.0236718	0.0108391	0.0305832	23829	0.0402755	999.916
magnesium	genus.Ruminiclostridium5.id.11355	rs448378	G	A	0.47	-0.004	0.001	1.25e-08	0.0159406	0.0108493	0.13259	23829	0.0402755	999.916
zinc	order.Pasteurellales.id.3688	rs1532423	A	G	0.37	0.178	0.026	6.4e-12	-0.0231414	0.0148588	0.121966	2603	0.0145607	38.432
zinc	order.Pasteurellales.id.3688	rs2120019	C	T	0.79	-0.287	0.033	1.55e-18	0.0240211	0.0174537	0.196102	2603	0.0115076	30.2797
zinc	family.FamilyXIII.id.1957	rs1532423	A	G	0.37	0.178	0.026	6.4e-12	0.0161635	0.011142	0.150102	2603	0.0145607	38.432
zinc	family.FamilyXIII.id.1957	rs2120019	C	T	0.79	-0.287	0.033	1.55e-18	-0.0283178	0.0132587	0.0324143	2603	0.0115076	30.2797
zinc	family.Pasteurellaceae.id.3689	rs1532423	A	G	0.37	0.178	0.026	6.4e-12	-0.0231414	0.0148588	0.121966	2603	0.0145607	38.432
zinc	family.Pasteurellaceae.id.3689	rs2120019	C	T	0.79	-0.287	0.033	1.55e-18	0.0240211	0.0174537	0.196102	2603	0.0115076	30.2797
zinc	genus..Ruminococcustorquesgroup.id.14377	rs1532423	A	G	0.37	0.178	0.026	6.4e-12	0.0261014	0.0107983	0.0164253	2603	0.0145607	38.432
zinc	genus..Ruminococcustorquesgroup.id.14377	rs2120019	C	T	0.79	-0.287	0.033	1.55e-18	-0.0278197	0.0128026	0.0324628	2603	0.0115076	30.2797
zinc	genus.Actinomyces.id.423	rs1532423	A	G	0.37	0.178	0.026	6.4e-12	0.031552	0.0166219	0.0562286	2603	0.0145607	38.432
zinc	genus.Actinomyces.id.423	rs2120019	C	T	0.79	-0.287	0.033	1.55e-18	-0.0357574	0.020113	0.0895501	2603	0.0115076	30.2797

## Sheet: Table S6
Full result of MR estimates for the association between Mineral nutrients and Diseases
Full result of MR estimates for the association between Mineral nutrients and AD
Exposure	Outcome	No of SNP	MR method	OR	or_lci95	or_uci95	P-value
calcium	AD	7	MR Egger	1.0426	0.921018	1.18023	0.538765
	AD		Weighted median	1.01913	0.938768	1.10636	0.6512
	AD		IVW	1.01714	0.950739	1.08817	0.62177
	AD		Simple mode	1.00537	0.878718	1.15027	0.940452
	AD		Weighted mode	1.023	0.942391	1.11049	0.60672
copper	AD	2	IVW	0.987032	0.972941	1.00133	0.0751844
	AD
	AD
	AD
	AD
iron	AD	27	MR Egger	0.994391	0.962915	1.02689	0.734635
	AD		Weighted median	0.997758	0.974023	1.02207	0.854996
	AD		IVW	0.998811	0.978004	1.02006	0.911761
	AD		Simple mode	1.02918	0.978834	1.08212	0.271294
	AD		Weighted mode	1.00268	0.981202	1.02463	0.810389
magnesium	AD	6	MR Egger	1.04193	0.413632	2.62462	0.93474
	AD		Weighted median	0.921991	0.650862	1.30606	0.647573
	AD		IVW	0.934294	0.695612	1.25487	0.651586
	AD		Simple mode	0.949128	0.611323	1.4736	0.825276
	AD		Weighted mode	0.93345	0.643775	1.35347	0.731235
zinc	AD	2	IVW	1.00283	0.977417	1.02891	0.828952
	AD
	AD
	AD
	AD
Full result of MR estimates for the association between Mineral nutrients and ASD
Exposure	Outcome	No of SNP	MR method	OR	or_lci95	or_uci95	P-value
calcium	ASD	6	MR Egger	0.697223	0.306148	1.58786	0.43884
	ASD		Weighted median	0.666236	0.397994	1.11527	0.122355
	ASD		IVW	0.626529	0.396884	0.989049	0.0447206
	ASD		Simple mode	0.610867	0.272158	1.37111	0.285725
	ASD		Weighted mode	0.677151	0.376128	1.21909	0.250424
copper	ASD	2	IVW	1.08484	0.921063	1.27774	0.32944
	ASD
	ASD
	ASD
	ASD
iron	ASD	22	MR Egger	1.0609	0.882254	1.27571	0.0940765
	ASD		Weighted median	0.998923	0.847952	1.17677	0.0835991
	ASD		IVW	0.985415	0.870856	1.11504	0.063054
	ASD		Simple mode	1.11241	0.796713	1.5532	0.1703
	ASD		Weighted mode	1.05666	0.920359	1.21315	0.0704632
magnesium	ASD	6	MR Egger	1275.66	3.33045	488615	0.0779648
	ASD		Weighted median	14.9523	1.71034	130.718	0.0144786
	ASD		IVW	7.1549	0.686893	74.5279	0.0997911
	ASD		Simple mode	18.5383	1.21931	281.856	0.089435
	ASD		Weighted mode	18.5383	1.70658	201.38	0.0616833
zinc	ASD	2	IVW	1.09669	0.997849	1.20533	0.0554524
	ASD
	ASD
	ASD
	ASD
Full result of MR estimates for the association between Mineral nutrients and MDD
Exposure	Outcome	No of SNP	MR method	OR	or_lci95	or_uci95	P-value
calcium	MDD	6	MR Egger	3.19379	0.588102	17.3445	0.249797
	MDD		Weighted median	2.16894	0.931817	5.04852	0.0724677
	MDD		IVW	1.8036	0.883359	3.68249	0.10535
	MDD		Simple mode	2.06973	0.579427	7.39313	0.313661
	MDD		Weighted mode	2.57634	0.875331	7.58285	0.146393
copper	MDD	2	IVW	0.955378	0.859062	1.06249	0.399816
	MDD
	MDD
	MDD
	MDD
iron	MDD	18	MR Egger	0.78846	0.609115	1.02061	0.131671
	MDD		Weighted median	0.86506	0.717588	1.04284	0.0953588
	MDD		IVW	0.8984	0.764203	1.05616	0.0825419
	MDD		Simple mode	0.744787	0.481583	1.15184	0.222459
	MDD		Weighted mode	0.839275	0.69836	1.00862	0.0937774
magnesium	MDD	5	MR Egger	217.545	0.00580901	8146963	0.390266
	MDD		Weighted median	3.92584	0.158834	97.0332	0.403329
	MDD		IVW	0.939353	0.041971	21.0237	0.96853
	MDD		Simple mode	3.24793	0.00678951	1553.73	0.727252
	MDD		Weighted mode	7.60319	0.194938	296.548	0.338839
zinc	MDD	2	IVW	1.03772	0.947594	1.13642	0.424436
	MDD
	MDD
	MDD
	MDD
Full result of MR estimates for the association between Mineral nutrients and MS
Exposure	Outcome	No of SNP	MR method	OR	or_lci95	or_uci95	P-value
calcium	MS	2	IVW	0.585783	0.0983562	3.48876	0.556901
	MS
	MS
	MS
	MS
copper	MS	2	IVW	0.889756	0.781877	1.01252	0.0765042
	MS
	MS
	MS
	MS
iron	MS	14	MR Egger	1.88837	0.459547	7.75971	0.395273
	MS		Weighted median	0.9722	0.602219	1.56948	0.910085
	MS		IVW	0.881759	0.568968	1.36651	0.573446
	MS		Simple mode	0.813545	0.310218	2.13352	0.6712
	MS		Weighted mode	1.04261	0.56975	1.90791	0.886397
magnesium	MS	5	MR Egger	74.3734	0.151648	36475.2	0.266093
	MS		Weighted median	6.02848	0.396885	91.5695	0.195581
	MS		IVW	4.82689	0.529861	43.9717	0.162552
	MS		Simple mode	1.98918	0.0309374	127.899	0.762347
	MS		Weighted mode	14.274	0.682537	298.514	0.161723
[truncated: 248 more rows]

## Sheet: Table S7
Full result of MR estimates for the association between Gut microbiota and Diseases
[truncated: 12,766 more rows]

[truncated: 10 more sheets: Table S8, Table S9, Table S10, Table S11, Table S12, Table S13, Table S14, Table S15, Table S16, Table S17]
